# Supplementary material for: The genomic alterations in glioblastoma influence the levels of CSF metabolites
Source: Acta Neuropathol Commun. 2024 Jan 19;12:13. doi: 10.1186/s40478-024-01722-1 (PMC10799404; doi:10.1186/s40478-024-01722-1)
Supplement: Supplementary file 4 — Supplementary Material 4: Data used in the study, including clinical data and metabolite levels for all patient samples; treatment and disease progression dates for the GBM cohort; survival data; mutation data for the most common mutated genes; and mutation frequencies for all mutated genes [file 40478_2024_1722_MOESM4_ESM.xlsx]

## Sheet: clinical
Sample_ID	Diagnosis	CSF_collection_time	Age(number)	Sex	OS_months(number)	Treatment(Chemotherapy/RT/TTF)	CSF_collection_method
1	GBM	Pre-treatment	18	Female	46	1/1/0	LP
2	GBM	Pre-treatment	51	Female	23	1/1/0	Sulcus
3	GBM	Pre-treatment	56	Female	35	1/1/0	LP
4	GBM	Pre-treatment	60	Female	70	1/1/0	Ventricular
5	GBM	Pre-treatment	62	Female	3	0/0/0	Sulcus
6	GBM	Pre-treatment	76	Female	34	0/0/0	LP
7	GBM	Pre-treatment	50	Male	5	0/0/0	Sulcus
8	GBM	Pre-treatment	53	Male	44	1/1/0	LP
9	GBM	Pre-treatment	55	Male	12	1/1/0	LP
10	GBM	Pre-treatment	60	Male	5	0/0/0	Sulcus
11	GBM	Pre-treatment	60	Male	22	1/1/0	LP
12	GBM	Pre-treatment	61	Male	13	1/1/0	Sulcus
13	GBM	Pre-treatment	73	Male	2	1/1/0	LP
14	Control	N/A	25	Female	N/A	N/A	LP
15	Control	N/A	32	Female	N/A	N/A	LP
16	Control	N/A	39	Female	N/A	N/A	Cisterna_Magna
17	Control	N/A	42	Female	N/A	N/A	LP
18	Control	N/A	48	Female	N/A	N/A	Sulcus
19	Control	N/A	56	Female	N/A	N/A	Sulcus
20	Control	N/A	58	Female	N/A	N/A	Sulcus
21	Control	N/A	69	Female	N/A	N/A	Sulcus
22	Control	N/A	77	Female	N/A	N/A	LP
23	Control	N/A	29	Male	N/A	N/A	Sulcus
24	Control	N/A	59	Male	N/A	N/A	LP
25	Control	N/A	67	Male	N/A	N/A	Sulcus
26	Control	N/A	74	Male	N/A	N/A	Reservoir/Shunt
27	GBM	Post-treatment	74	Female	45	1/1/0	LP
28	GBM	Post-treatment	50	Male	24	1/1/0	Sulcus
29	GBM	Post-treatment	41	Male	18	1/1/0	Ventricular
30	GBM	Post-treatment	35	Male	24	1/1/1	LP
31	GBM	Post-treatment	57	Male	17	1/1/0	Sulcus
32	GBM	Post-treatment	61	Male	38	1/1/0	Ventricular
33	GBM	Post-treatment	71	Female	43	1/1/0	Sulcus
34	GBM	Post-treatment	42	Male	34	1/1/0	Ventricular
35	GBM	Post-treatment	62	Male	44	1/1/0	Sulcus
36	GBM	Post-treatment	59	Male	20	1/1/1	Sulcus
37	GBM	Post-treatment	49	Male	8	1/1/0	Ventricular
38	GBM	Post-treatment	24	Male	18	0/1/0	LP
39	GBM	Post-treatment	58	Male	35	1/1/1	LP
40	GBM	Post-treatment	24	Male	20	0/1/1	Ventricular
41	GBM	Post-treatment	40	Male	55	1/1/0	LP
42	GBM	Post-treatment	29	Male	73	1/1/0	LP
43	GBM	Post-treatment	19	Male	14	1/1/0	Sulcus
44	GBM	Post-treatment	74	Male	4	1/1/0	Ventricular

## Sheet: log2_metabolite_levels
CSF_collection_time	Pre-treatment	Pre-treatment	Pre-treatment	Pre-treatment	Pre-treatment	Pre-treatment	Pre-treatment	Pre-treatment	Pre-treatment	Pre-treatment	Pre-treatment	Pre-treatment	Pre-treatment	N/A	N/A	N/A	N/A	N/A	N/A	N/A	N/A	N/A	N/A	N/A	N/A	N/A	Post-treatment	Post-treatment	Post-treatment	Post-treatment	Post-treatment	Post-treatment	Post-treatment	Post-treatment	Post-treatment	Post-treatment	Post-treatment	Post-treatment	Post-treatment	Post-treatment	Post-treatment	Post-treatment	Post-treatment	Post-treatment
Diagnosis	GBM	GBM	GBM	GBM	GBM	GBM	GBM	GBM	GBM	GBM	GBM	GBM	GBM	Control	Control	Control	Control	Control	Control	Control	Control	Control	Control	Control	Control	Control	GBM	GBM	GBM	GBM	GBM	GBM	GBM	GBM	GBM	GBM	GBM	GBM	GBM	GBM	GBM	GBM	GBM	GBM
Sample_ID	1	2	3	4	5	6	7	8	9	10	11	12	13	14	15	16	17	18	19	20	21	22	23	24	25	26	27	28	29	30	31	32	33	34	35	36	37	38	39	40	41	42	43	44
1,3-Diphosphoglycerate	-6.76862	-2.88799	-2.15873	-2.2176	-2.2735	-2.16455	-3.43174	-2.08088	-3.35311	-2.59394	-6.86273	-3.59895	-2.30821	-2.65573	-4.26935	-3.49925	-3.73691	-4.2412	-2.85263	-2.13071	-3.35079	-4.32404	-4.09784	-5.40957	-4.10571	-3.93424	-2.70943	-4.18463	-3.91324	-2.83121	-1.50322	-1.44934	-2.52041	-4.14481	-1.3469	-2.92214	-3.69535	-2.51879	-2.04453	-2.5414	-3.51964	-1.86819	-2.27939	-1.79589
1-Methyl-L-tryptophan	-10.4315	-10.0195	-10.5708	-9.76396	-9.77226	-9.10221	-10.791	-10.5274	-10.7062	-9.45181	-10.6915	-10.0613	-9.32999	-10.2492	-10.9589	-8.58764	-10.5104	-10.4661	-9.82131	-10.3372	-11.3959	-9.7767	-11.5006	-9.6787	-11.7945	-10.5687	-10.755	-7.36119	-10.6747	-6.21029	-9.88918	-9.92961	-9.7033	-9.7328	-10.3557	-10.4134	-10.0693	-9.78639	-10.5324	-11.3078	-8.2112	-10.6335	-9.49413	-10.3751
24-Hydroxycholesterol	-2.15837	-2.11873	-2.0869	-1.55088	-1.75769	-1.10181	-1.84857	-0.493512	-2.64643	-2.04921	-2.37498	-0.918973	-0.844173	-1.86552	-1.12948	-1.25548	-0.996503	-1.81583	-1.32909	-0.962834	-1.62342	-2.44191	-1.8122	-2.28186	-1.12498	-2.34944	-2.3256	-2.21405	-3.83927	-3.32468	-1.70262	-1.90012	-2.14743	-2.82299	-1.93503	-1.93231	-2.12087	-2.08209	-1.66615	-0.574588	-3.59527	-1.68407	-2.66835	-2.68636
2-Aminoheptanoic acid	-10.4308	-9.20785	-7.45714	-5.50503	-7.80293	-10.2424	-7.70411	-8.60545	-6.65483	-8.07814	-9.092	-7.59295	-8.46434	-8.34673	-8.97683	-6.63908	-9.24698	-8.62516	-6.77817	-7.42748	-10.1385	-8.60475	-8.61412	-8.0534	-8.13064	-7.71649	-4.85527	-3.30873	-7.36569	-1.06911	-6.57947	-6.73125	-8.23612	-4.56612	-7.88251	-7.17651	-10.3729	-6.86829	-7.12236	-10.296	-6.59345	-7.86612	-5.79712	-8.33248
2-Aminooctanoic acid	-5.95183	-4.79202	-4.89019	-3.23558	-3.20317	-5.06434	-5.93192	-4.32622	-2.26023	-6.12412	-4.2836	-3.75192	-3.39181	-4.15796	-5.90363	-4.79719	-5.12076	-2.12605	-4.94836	-5.18197	-5.83856	-4.00243	-6.12352	-2.86594	-4.68628	-4.91229	-2.30948	-4.10666	-3.10188	-4.09213	-3.33962	-3.79912	-3.90996	-3.23143	-4.23297	-4.42058	-5.91913	-4.36658	-5.72441	-8.5945	-4.20167	-4.89161	-3.98044	-5.04285
2-hydroxyglutarate	-3.26926	-3.13808	-6.65049	-4.80993	-6.35095	-5.42154	-2.55931	-2.28361	-3.37575	-1.98316	-4.04216	-2.39872	-3.84397	-4.88507	-3.21699	-4.63033	-3.83932	-5.55258	0.263285	-6.59999	-3.078	-5.77479	-5.48425	-6.48653	-6.91084	-4.06555	-2.44076	-2.19784	-3.08364	-2.2947	-2.80398	-2.40862	-4.95432	-1.8767	-3.44331	-2.57346	-2.89845	-2.67052	-2.66507	-1.76775	-5.52734	-3.71665	-4.15091	-3.25328
2-Methyl glutamic acid	-9.49095	-9.63592	-9.50853	-9.25924	-8.46172	-8.9295	-9.08404	-9.14849	-8.61817	-8.61643	-9.54727	-8.69943	-7.95433	-9.17564	-9.84115	-8.99341	-11.0491	-9.56739	-6.55813	-9.32342	-11.4566	-9.0118	-10.4881	-8.93555	-10.2468	-10.1865	-7.94305	-8.08297	-8.71842	-7.94101	-8.20108	-7.97866	-7.979	-7.83572	-7.98323	-6.38519	-11.6257	-8.59794	-8.23302	-12.8409	-7.50443	-8.0923	-7.94702	-6.11262
2-methylbutyrylcarnitine	-11.4191	-8.92726	-10.9029	-13.2933	-10.3233	-13.7361	-8.64821	-11.0318	-6.91484	-7.84103	-8.74777	-10.4294	-6.47949	-10.4277	-11.9266	-12.7518	-12.5887	-11.7888	-11.2628	-12.216	-14.5459	-11.2818	-11.6038	-8.65953	-10.1354	-15.8902	-6.87198	-5.94499	-5.0686	-4.18914	-7.5075	-9.00359	-9.23635	-4.20477	-9.70338	-8.1373	-7.44651	-5.19728	-8.6743	-11.1595	-7.4775	-8.91149	-10.2656	-6.82941
3-Hydroxy-3-methylglutaric acid	-1.79378	-2.2301	-2.26143	-2.68219	-2.89938	-2.13949	-1.8808	-2.75748	-2.55399	-1.69868	-2.48683	-2.35318	-2.19406	-1.76048	-1.52364	-2.62331	-2.4915	-1.74942	-2.33515	-1.45371	-2.17575	-2.96483	-2.61735	-3.05694	-2.51326	-2.35219	-4.52867	-1.07187	-7.32909	-2.23588	-5.01144	-4.77029	-4.33436	-4.03863	-5.59615	-6.60747	-2.86578	-4.86972	-4.64591	-1.69761	-5.89648	-5.2192	-4.45876	-4.67473
3-Hydroxybutanamide (HBA)	-3.90925	-3.62747	-0.84	-3.77307	-3.63548	-3.41004	-3.28215	-3.79854	-0.699722	-4.12831	-4.36543	-4.59059	-1.15921	-4.31159	-4.35689	-3.74109	-4.08908	-4.37497	-4.70997	-4.60427	-3.52193	-3.04808	-4.16309	-3.60848	-3.22134	-5.95005	-2.75587	-4.17122	-0.949864	-1.56815	-3.35468	-3.14905	-3.73193	-2.48918	-2.9613	-4.83187	-4.654	-2.85778	-3.53152	-3.61133	-3.1113	-3.42876	-3.32739	-2.86748
3-Hydroxykynurenine	-7.11576	-6.89834	-8.7961	-7.28853	-6.85201	-6.73084	-6.69974	-6.88594	-7.33106	-7.41427	-11.0557	-7.23684	-6.59642	-10.4416	-6.98841	-7.48872	-6.62553	-7.17322	-6.16438	-7.20666	-7.45602	-7.49817	-8.53512	-6.8145	-7.8298	-7.44884	-6.71754	-5.95041	-6.81036	-6.37814	-6.92344	-6.74841	-6.69397	-5.27907	-6.8478	-6.52863	-6.95252	-5.92496	-6.98027	-6.65085	-6.13782	-6.91241	-6.96354	-6.71819
3-Methylglutaric acid	-10.6079	-10.1871	-10.3472	-10.2863	-10.1863	-10.119	-9.30426	-9.47706	-10.3119	-10.3196	-10.7566	-10.3519	-10.2032	-9.86574	-10.3237	-11.1822	-9.70931	-10.4938	-9.82288	-10.238	-10.0438	-10.4753	-10.9207	-10.4076	-10.7977	-10.3986	-9.95466	-9.1753	-9.52356	-9.72903	-10.2437	-9.83753	-9.79901	-8.25442	-10.1212	-9.8858	-9.51686	-9.90408	-10.0129	-9.84986	-9.37037	-10.2024	-10.2137	-10.1285
3-Phosphoglycerate (3PG)/ 2-Phosphoglycerate (2PG)	-2.51023	-2.00301	-2.39903	-2.08052	-2.12669	-1.98714	-1.44465	-2.21234	-2.01836	-1.99243	-2.60285	-1.50133	-2.40867	-1.56867	-1.89368	-2.04223	-1.41663	-2.02819	-1.05891	-1.85408	-3.0683	-2.86973	-1.78715	-2.51303	-2.2878	-2.66432	-2.14731	-2.20705	-2.11499	-2.18118	-1.75172	-2.41024	-1.21754	-2.13135	-1.7726	-1.3746	-2.68481	-1.33007	-1.43346	-0.757354	-2.10699	-1.49108	-2.11636	-2.24557
4-Acetamidobutyric acid	-6.41153	-4.1	-4.7873	-5.21987	-4.25447	-3.90036	-4.71899	-5.15156	-5.26226	-5.25626	-5.6618	-3.86382	-3.78466	-6.0984	-4.07523	-3.96663	-4.87364	-4.95823	-1.8462	-3.31052	-3.04182	-4.14377	-6.82748	-5.7188	-4.41309	-4.23256	-4.71598	-3.181	-5.36311	-4.15927	-6.21752	-4.68665	-6.21538	-5.31751	-6.63493	-6.06184	-4.71506	-4.94557	-5.61624	-4.18738	-5.57904	-6.12164	-5.72516	-4.67322
4-Hydroxybenzoic acid	-2.4449	-2.73156	-0.963755	-1.25523	-2.52815	-1.56545	-1.29024	-2.17261	-1.13352	-1.73325	-1.49736	-1.81949	-1.50884	1.71756	-2.44235	-2.18269	-1.98996	-2.35164	-1.63146	-1.43739	-3.25759	-1.85675	-2.71665	-3.28904	0.19159	-2.61381	-0.37465	-0.17343	-2.2339	0.0331783	-2.40777	-1.42572	-1.6635	-0.338316	-1.17895	-1.70618	-1.72531	0.204698	1.2842	-0.703374	-2.38486	-1.12152	-2.25161	-0.36069
4-Hydroxybutanoic acid/Choline	-5.12839	-5.54401	-3.91651	-5.71248	-5.82167	-4.40164	-3.92104	-6.18925	-4.6194	-4.13699	-5.66485	-4.28946	-5.64438	-4.41903	-5.70242	-4.72796	-6.19915	-5.61532	-5.46498	-5.31696	-5.36886	-3.48168	-5.8562	-4.99982	-4.31871	-5.23711	-4.59783	-3.28593	-4.58506	-3.84604	-5.80421	-4.98573	-6.058	-3.58026	-6.09003	-5.87378	-4.88654	-3.93041	-4.48376	-6.32537	-5.35055	-6.31101	-6.64347	-5.0372
4-Methyl-2-oxopentanoic acid	-7.16853	-7.83462	-7.693	-7.22516	-7.34108	-7.15759	-6.8242	-7.20819	-7.39862	-7.95566	-7.98858	-7.3841	-7.22589	-7.69003	-7.36486	-7.59979	-7.31626	-7.75446	-6.56713	-7.38043	-7.33789	-8.07168	-8.30029	-7.20094	-7.95918	-7.21621	-6.7328	-6.85966	-6.73803	-6.78156	-7.1964	-7.16663	-7.54252	-5.86442	-7.4579	-7.12972	-7.797	-7.07221	-7.33742	-7.0536	-6.19617	-7.48123	-7.49822	-7.56905
5'-Deoxy-5'-methylthioadenosine	-5.39334	-7.68508	-7.66649	-6.53135	-7.13692	-8.2327	-7.47311	-7.80638	-7.65728	-6.39904	-7.64651	-7.11468	-7.86734	-7.75559	-7.21428	-8.32809	-7.59176	-6.26629	-11.6405	-6.79737	-8.63042	-7.3985	-7.89424	-6.85698	-7.73726	-8.97891	-6.65189	-6.73508	-6.1665	-7.09414	-7.1112	-6.53026	-8.06926	-9.38263	-7.64569	-6.39324	-4.90671	-7.25242	-7.10816	-7.56591	-6.54544	-8.20354	-7.3905	-6.57912
5-Hydroxyindoleacetic Acid	-7.37477	-9.11315	-7.84391	-10.7211	-9.2239	-8.25544	-10.0663	-9.90565	-9.13979	-8.73915	-10.4461	-7.83272	-8.90647	-8.29044	-8.86157	-7.81568	-9.44655	-6.15249	-7.24872	-7.68844	-10.1575	-8.8068	-11.8855	-9.9242	-8.53319	-8.77691	-8.64791	-6.76148	-9.36572	-6.75325	-10.1083	-7.34267	-9.34575	-7.14645	-9.95921	-8.4844	-7.19228	-8.94324	-7.57489	-7.89937	-9.41353	-10.1199	-9.6138	-7.30592
5-Methoxyindole-3-acetic acid	-8.09713	-8.17505	-8.12605	-8.44669	-8.78785	-9.01713	-10.1904	-9.23577	-7.26919	-7.81357	-7.68894	-9.35573	-7.7947	-9.12306	-8.7276	-8.41585	-9.07228	-8.61245	-11.0284	-8.45784	-9.96129	-9.03293	-9.68306	-8.40807	-7.57075	-8.21084	-7.8349	-7.16045	-8.68094	-6.52566	-8.49162	-8.19232	-9.83141	-5.09681	-9.18807	-8.27496	-8.37507	-5.45478	-9.29537	-8.19527	-9.45886	-9.70915	-9.14486	-8.09847
5-Methylcytidine	-10.2089	-8.46497	-10.1722	-10.7893	-9.88833	-10.2404	-8.06367	-9.74306	-10.2561	-7.43266	-11.6973	-8.4241	-9.50951	-9.01469	-10.5202	-9.97724	-10.2654	-9.51328	-14.6257	-8.51613	-9.88296	-10.1039	-12.4384	-10.9511	-11.3957	-11.2806	-7.36187	-6.21856	-8.33037	-7.49478	-9.45738	-8.23362	-8.91609	-8.17585	-9.87445	-8.7071	-7.38799	-7.60757	-8.82184	-8.52814	-7.18411	-9.29171	-9.65842	-7.84712
5-Methylcytosine	-7.35496	-7.96792	-8.37311	-7.30818	-8.02072	-12.0233	-8.31239	-11.81	-8.09878	-8.48143	-11.1852	-8.50861	-8.42426	-11.0466	-8.23571	-11.0113	-8.33593	-7.95899	-7.61067	-8.08769	-8.83705	-9.82232	-10.5767	-10.4911	-7.51134	-9.66095	-8.5204	-7.02894	-8.00417	-8.37569	-8.21159	-8.18406	-8.82455	-8.14663	-8.44161	-8.52455	-7.9711	-8.6292	-8.61787	-8.20929	-7.17711	-8.09176	-8.38925	-8.26324
5'-S-methyl-5'-thio-adenosine	-2.33405	-2.99213	-4.16291	-5.10972	-5.43149	-5.13279	-5.5843	-4.90651	-4.07917	-3.97248	-4.44931	-5.79015	-5.13906	-4.90438	-4.3446	-5.24857	-5.58642	-3.77735	-10.6271	-4.69438	-4.68898	-6.00441	-5.43762	-4.22872	-4.6231	-4.90352	-5.42179	-3.52391	-4.40579	-5.38889	-4.47814	-4.78005	-5.08197	-6.00046	-5.80672	-4.37164	-5.39843	-3.72315	-4.56285	-5.76863	-3.75287	-5.38869	-5.58751	-3.95332
6-O-Methylguanine	-6.37501	-7.48107	-6.00673	-6.72473	-7.02844	-6.36828	-6.51129	-5.91768	-6.44693	-6.33302	-7.51952	-5.94324	-6.06747	-6.52361	-6.17559	-6.48806	-7.01838	-6.03478	-6.73614	-7.03628	-6.55542	-6.63138	-6.44083	-6.39206	-6.2104	-7.04553	-5.58129	-7.336	-6.32762	-5.95181	-5.51362	-6.18378	-6.70151	-6.46738	-5.65476	-5.19069	-6.58245	-5.23499	-5.44707	-4.95565	-5.91982	-5.97555	-6.6063	-7.50144
Acetylcholine	-11.2571	-9.98806	-11.2453	-12.3723	-10.1157	-11.5254	-8.94685	-12.3772	-9.05072	-9.47632	-12.427	-10.337	-8.98444	-11.7592	-9.75617	-11.3541	-12.4904	-10.2083	-10.1907	-9.80957	-11.1711	-9.39297	-12.4929	-13.6372	-11.2873	-11.1404	-7.3186	-8.06032	-9.20325	-6.47529	-9.48415	-9.64717	-11.0165	-5.63698	-9.95978	-10.713	-9.68953	-8.22811	-9.75998	-9.51901	-10.1116	-10.3443	-10.2743	-9.52431
Acetylphosphate	-8.66175	-11.6505	-8.66452	-7.73406	-6.43683	-6.56779	-11.0637	-7.56925	-10.5704	-7.29775	-8.39952	-6.96898	-8.19019	-7.36171	-8.18679	-9.01929	-6.8882	-8.42467	-8.40676	-10.8418	-6.95235	-8.36519	-11.2407	-7.60285	-8.4334	-8.42992	-8.22593	-8.19285	-7.92614	-7.56345	-8.57705	-8.08806	-8.18327	-7.96009	-8.74854	-8.85851	-8.68134	-7.27232	-8.29958	-8.05902	-8.24484	-8.61277	-9.48675	-9.70079
Allantoin	-13.42	-8.88775	-6.74688	-7.24986	-10.2739	-7.80306	-2.49991	-6.22467	-5.29052	-6.31595	-10.804	-6.26645	-4.33515	-6.87738	-10.1321	-8.23162	-7.25339	-8.45213	-5.7414	-7.98789	-9.01276	-7.00506	-8.01266	-9.53853	-5.5058	-8.11139	-1.01067	-4.97329	-1.61709	-0.68723	-5.99708	-6.3141	-7.29575	-5.11274	-7.49161	-7.61629	-6.99986	-1.9784	-5.99033	-9.14155	-4.12565	-7.08642	-7.60757	-5.57393
Alpha-Ketoglutarate	-0.0117893	0.707381	-3.36617	-5.35976	-1.95356	-4.26408	-4.00894	-6.58578	-4.34969	-1.42472	-5.60881	-3.52437	-5.03056	-1.90596	0.0270991	-2.06134	-5.24438	-0.315184	-8.79409	-1.33101	-6.45443	-4.16814	-5.97739	-6.06779	-2.04022	-0.723337	-0.352651	-0.971907	-4.88128	-4.20222	-4.82366	-0.623217	-5.07991	-1.99249	-4.66928	-4.33823	0.540525	-0.511958	0.351703	2.1139	-4.10325	-4.88392	-5.88012	-0.72381
Aminobutanal	-7.43994	-5.92456	-7.98096	-8.63496	-8.3755	-5.29566	-5.94225	-7.51652	-6.07103	-6.69307	-8.09507	-5.68108	-5.77708	-5.80215	-9.37599	-5.79826	-8.4917	-8.36579	-7.87412	-9.01732	-6.22589	-8.08964	-10.8882	-8.92549	-8.24542	-7.84708	-5.58913	-4.22981	-6.36446	-7.50256	-5.44191	-5.02411	-5.44185	-5.25125	-5.02001	-5.80685	-5.30101	-5.6326	-5.41052	-6.08794	-4.58533	-4.67452	-5.63088	-5.07029
Anthranilic acid	-4.67532	-5.43859	-5.37282	-5.29931	-5.28855	-6.01737	-5.5068	-6.23885	-6.86799	-3.55798	-6.88078	-5.27916	-7.51847	-4.76475	-5.13592	-5.73659	-5.78162	-5.21659	-7.16009	-5.7823	-6.2036	-5.56382	-6.23299	-6.7857	-5.55932	-5.59666	-6.57521	-6.93944	-6.64309	-6.06693	-6.5354	-5.57285	-6.94036	-5.9533	-7.41066	-6.99645	-4.89054	-5.56142	-5.51024	-6.67866	-7.0932	-6.79761	-5.79879	-5.5878
Arginine	0.629483	0.0902508	0.622603	0.756043	-1.34249	-0.362383	0.445611	-1.46291	1.08774	-2.42279	1.13311	-0.46612	-0.320076	-0.0581671	0.254415	0.134617	-0.789528	-0.435624	-1.76577	0.427298	0.990248	0.317275	-0.0421305	0.141449	1.26339	0.855597	1.24612	0.325822	-0.409778	0.210209	-0.589001	-0.543023	-0.172847	2.43407	-0.460685	-0.56438	-2.30735	1.33418	-0.396784	-1.6251	-0.638065	-0.844094	-0.522185	0.267795
Aspartame	-8.94428	-9.06262	-7.798	-7.5291	-8.06247	-8.89207	-8.72303	-9.08401	-6.83781	-7.64496	-6.08762	-9.45986	-6.02538	-9.01054	-9.60642	-8.7445	-9.13265	-8.9831	-9.484	-8.81862	-9.55005	-8.65846	-9.54817	-8.59716	-6.96916	-8.37083	-5.62086	-5.16661	-7.00532	-5.64147	-6.86733	-7.43595	-8.14026	-4.37548	-7.81048	-6.92183	-8.11095	-4.4866	-8.17266	-9.91561	-6.766	-7.81855	-7.84601	-6.75976
Aspartic acid	-8.16613	-6.71114	-3.96949	-7.05594	-7.41241	-7.78478	-3.52796	-6.95038	-6.25542	-3.91651	-10.9474	-7.32058	-7.08437	-3.71656	-7.1588	-7.34385	-7.43328	-7.45578	-6.26791	-7.53587	-6.5062	-4.83283	-5.92955	-7.77322	-5.89776	-7.74849	-5.63653	-7.22984	-4.73044	-4.74407	-7.28846	-7.45038	-7.65	-4.61862	-7.67	-7.15827	-7.87889	-6.71797	-5.65942	-6.33655	-8.5871	-7.17681	-7.46668	-7.33027
ASP-PH	-12.2242	-12.5606	-10.4928	-13.0663	-11.0148	-10.8891	-11.6973	-11.1221	-11.3385	-11.5757	-12.0134	-10.6359	-10.5533	-11.5127	-12.1262	-15.2421	-12.1959	-11.386	-10.9227	-11.3094	-13.8145	-11.2665	-11.8926	-10.8296	-10.2843	-12.0671	-11.3404	-9.60229	-11.3274	-11.2159	-11.2308	-11.1953	-11.5268	-10.4202	-11.754	-10.895	-10.6031	-10.427	-11.5087	-12.1205	-10.5035	-11.48	-11.067	-10.5697
Asymmetric dimethylarginine	-7.83739	-9.24082	-6.75168	-8.43371	-9.68645	-8.85093	-8.41341	-8.47667	-6.82569	-9.54595	-6.5064	-9.07274	-7.63623	-8.63456	-8.59195	-7.94336	-9.0464	-8.36304	-9.36657	-8.85965	-9.46091	-6.97007	-8.32036	-7.66867	-5.51293	-6.26923	-6.20796	-4.30805	-6.32173	-6.82109	-8.04118	-8.71696	-8.78861	-5.2456	-9.05904	-7.4067	-8.68961	-5.61553	-8.91525	-8.19258	-7.55881	-8.85865	-8.70816	-6.24605
Carbamoyl phosphate	-3.92497	-3.71385	-5.41675	-4.82075	-4.86663	-5.89071	-6.93807	-4.86173	-5.00278	-1.92376	-6.2388	-5.0097	-5.43627	-4.39365	-4.10037	-5.49597	-5.2612	-4.24094	-5.92829	-4.96082	-4.41804	-5.83331	-5.45114	-5.35236	-4.42105	-5.4934	-3.52085	-5.42193	-4.85248	-4.37469	-4.13591	-3.88245	-4.80054	-3.38353	-3.9476	-5.50776	-4.15989	-2.39179	-2.89693	-1.94874	-4.27868	-4.56426	-4.94916	-4.90183
Carnitine	-2.20028	-1.46677	-0.34923	-1.6125	-1.0423	-1.99558	-0.60555	-1.98931	0.765659	0.204349	0.213944	-1.91583	0.76438	-1.74192	-3.29052	-2.82533	-2.492	-3.20944	-2.42941	-2.76095	-4.67257	-0.495283	-2.83333	-0.542577	0.794078	-3.39975	1.46167	1.02655	0.747295	1.75594	-0.406633	-1.88633	-1.79565	2.95564	-1.09218	-1.10551	-0.684217	1.63085	-1.73578	-3.20984	-1.24486	-1.57657	-3.36571	0.00220245
Cholesterol sulfate	-0.980892	-0.927497	-1.49549	-1.17684	-2.17972	-2.00008	-2.86718	-1.97535	-1.81686	-3.1941	-2.99127	-0.986369	-1.55775	-1.38854	-1.11394	-1.59608	-2.18366	-1.40229	-7.23639	-1.09928	-4.57776	-1.07721	-2.4993	-1.31034	-2.63048	-2.05948	-0.814238	-6.34756	-2.14756	-2.72447	-1.8896	-2.29586	-1.13972	-2.80221	-2.32075	-2.66184	-3.57006	-7.47381	-2.65724	-3.09022	-1.75397	-2.26811	-2.06536	-1.8577
cis-Aconitic acid	1.11069	1.48289	-0.74686	0.670793	1.00821	0.31152	1.05023	1.38635	1.20026	0.967057	0.9713	0.80221	1.71856	0.69126	1.37522	0.374239	1.2832	2.0118	1.73333	1.30908	1.16809	-0.399505	0.809677	0.319838	1.41725	1.27337	1.71721	1.33894	2.13263	1.8719	1.82138	1.60739	0.860856	1.44648	1.16043	1.62779	1.15971	2.0436	1.40282	3.02362	1.95662	1.14396	0.181522	1.6589
Citrulline	-4.39393	-4.19634	-8.0169	-11.0458	-9.80025	-7.88744	-6.77751	-9.08717	-8.38973	-3.64603	-10.4643	-6.57487	-10.1651	-6.25528	-4.95747	-6.24122	-9.71376	-5.41523	-6.69295	-5.37007	-5.34325	-7.96934	-10.0945	-10.0943	-8.24871	-6.98748	-6.35229	-6.21443	-4.8166	-7.12394	-11.1446	-5.47115	-10.427	-7.50687	-10.4775	-10.0897	-4.84309	-6.89443	-5.37047	-4.94064	-6.92611	-10.3016	-10.5328	-5.69404
Cotinine	-1.09241	-1.16377	-1.29623	-0.799097	-1.02058	-1.13015	-0.923424	-0.899548	-1.10545	-0.839733	-1.05545	-0.975654	-0.842425	-0.916222	-0.987297	-1.05508	-0.595681	-0.969582	-0.682262	-1.08037	-1.71557	-1.37007	-0.853858	-0.997762	-1.03181	-1.54629	-0.787318	-0.944164	-1.10825	-0.638198	-0.640459	-1.05863	-1.41927	-0.976679	-1.27595	-0.865297	-1.25561	-0.793343	-1.02151	0.119291	-1.36803	-1.07542	-1.2459	-1.33394
Creatinine	1.35781	1.30456	1.07438	0.952651	1.96383	2.11535	2.00541	1.88988	1.45796	1.86445	1.07322	1.93675	1.70732	1.35877	1.59915	1.89194	1.50504	1.64046	2.07472	1.97441	0.247897	1.67544	0.97483	1.87857	1.21045	0.489716	1.90981	3.0354	1.58266	2.10405	1.64217	2.07592	1.89371	2.81528	1.53067	1.77146	1.97216	1.93773	1.76317	1.65074	2.49301	1.63735	1.51599	2.00416
Cystathionine	-8.35815	-6.67974	-7.75217	-13.117	-13.681	-9.7741	-12.863	-12.9153	-9.04561	-1.74548	-8.30043	-9.59356	-10.1661	-9.30674	-8.84855	-10.2966	-11.1051	-5.90485	-8.09271	-6.38963	-8.52542	-9.32868	-13.3995	-12.6201	-9.26768	-8.14439	-7.14018	-3.18287	-10.4457	-7.40944	-11.7784	-7.67777	-9.62841	-2.40768	-12.5304	-9.00044	-5.44287	-3.90741	-4.57907	-6.21761	-14.4166	-12.072	-11.9613	-5.25921
Cytosine	-10.4718	-9.46178	-9.48404	-12.3793	-7.4918	-8.92989	-9.02746	-6.91536	-7.56238	-8.22648	-9.21232	-8.50565	-6.37246	-9.19032	-9.89883	-8.69302	-9.2122	-9.40535	-11.187	-8.89413	-12.3242	-8.48816	-9.21928	-7.70948	-11.9208	-10.876	-7.47429	-6.28229	-8.51852	-7.5988	-6.76087	-7.32879	-7.81165	-6.20493	-6.90327	-6.86213	-7.22227	-7.13109	-8.93952	-10.1144	-7.26227	-8.77171	-6.65979	-7.39879
Deoxycarnitine	-5.30954	-5.47851	-3.43889	-6.11202	-6.56628	-5.62631	-3.84734	-6.54825	-4.31989	-4.55379	-5.1828	-5.27122	-4.56628	-3.92709	-5.9055	-5.81419	-6.35829	-5.77586	-5.72743	-5.53086	-5.32555	-4.86538	-7.00581	-5.6333	-3.81977	-6.08293	-2.47794	-3.68175	-4.58764	-2.53058	-5.10165	-5.36173	-7.2746	-0.736895	-5.3896	-6.07881	-5.71883	-3.34778	-5.45758	-6.1821	-5.40085	-5.37646	-5.82435	-4.84461
D-Erythronolactone	-5.16924	-4.18262	-4.82607	-5.21343	-3.99589	-3.84543	-3.70063	-3.27346	-4.23884	-4.45414	-4.81846	-4.02696	-3.91343	-4.16083	-4.31266	-4.01229	-3.9482	-4.37129	-3.83277	-3.67005	-4.20407	-4.16174	-4.9498	-4.42967	-4.62042	-4.50064	-4.38965	-3.42376	-4.32028	-3.61984	-4.71248	-4.3141	-3.40004	-3.20765	-4.53874	-4.56427	-4.24964	-4.20124	-4.67957	-4.19555	-3.77636	-4.57781	-3.97987	-4.47592
D-Glucose	-0.114169	0.566739	-0.104029	0.52574	0.781626	0.0992749	0.237725	0.316615	-0.288955	0.26009	-0.565888	0.341973	0.376526	0.232603	0.283938	-0.18451	0.458244	-0.00565541	-3.90627	-0.143256	-0.581754	0.145151	-0.153555	0.243795	-0.657427	-0.276074	0.501256	-2.56603	1.13196	0.768589	-0.0871698	-0.102032	0.271031	-0.0444424	-0.204974	-0.395969	0.288582	-0.619551	0.234245	1.49125	0.895439	-0.278542	-0.444109	0.0454747
Dimethylglycine/N-Methyl-L-alanine	-2.12581	-2.64129	-0.715431	-2.712	-2.78981	-1.31295	-0.85324	-3.27112	-1.5859	-1.17864	-2.6458	-1.25737	-2.6784	-1.4561	-2.73359	-1.58928	-3.27276	-2.57727	-2.47243	-2.31504	-2.18408	-0.335054	-2.83586	-1.97737	-1.22109	-2.19003	-1.27445	-0.234858	-1.5991	-0.774358	-2.80104	-1.98611	-2.98235	-0.473551	-3.12975	-2.95456	-1.8584	-0.817192	-1.53095	-3.54084	-2.31433	-3.36475	-3.61179	-2.06508
Erythrose 4-phosphate	-7.80649	-7.32178	-8.64989	-7.9813	-7.91201	-7.65832	-6.80188	-7.83309	-7.92377	-5.62268	-8.82397	-7.34642	-7.76934	-7.30696	-7.77816	-8.36883	-7.8278	-7.89169	-9.06814	-8.05945	-8.90813	-8.31787	-8.34599	-7.81769	-7.77713	-8.98924	-6.62187	-7.38909	-6.96189	-7.46595	-7.82551	-7.87565	-7.55811	-7.48104	-8.30162	-7.74551	-7.49213	-6.39937	-6.83525	-6.60996	-7.66192	-7.9492	-8.06143	-7.02427
Farnesyl diphosphate	-8.52465	-5.43204	-8.2938	-7.2455	-7.56499	-7.56587	-6.04012	-8.92827	-8.4083	-6.68912	-7.80242	-8.01933	-7.4106	-8.40179	-8.53348	-8.03217	-10.7455	-8.3685	-7.40053	-8.3793	-10.5603	-8.20243	-9.44947	-12.4188	-7.45756	-8.89023	-6.96285	-4.36456	-7.1845	-10.5186	-6.24164	-7.0913	-6.58156	-8.1218	-6.8586	-8.0809	-4.92074	-6.66673	-6.41055	-7.09171	-6.84472	-8.99826	-6.62011	-9.2155
Fructose 6-phosphate/Glucose 6-phosphate	-6.42586	-5.68447	-4.99682	-6.11755	-5.62375	-5.76797	-6.03574	-6.37333	-6.24062	-0.271915	-7.74826	-6.25706	-6.28927	-4.51369	-5.8049	-7.63487	-6.71165	-5.59882	-8.36055	-6.07249	-6.96272	-4.60039	-7.27669	-6.60285	-6.93259	-7.75574	-4.5322	-6.836	-5.21426	-4.86487	-5.53362	-5.50748	-4.45911	-4.03069	-5.57816	-5.23385	-4.20537	-3.21524	-3.9615	-3.44773	-3.87571	-6.28024	-6.82504	-6.72804
Fumaric acid	-4.15849	-3.74175	-6.95438	-4.92125	-2.92471	-8.37604	-6.0826	-7.4594	-6.69319	-5.07526	-8.04385	-6.65019	-7.513	-5.73533	-4.38691	-7.29104	-7.54094	-5.21242	-6.70555	-5.44238	-5.62154	-6.78339	-7.53463	-5.95436	-6.94822	-6.09243	-5.05933	-6.77773	-4.50308	-5.13226	-8.25757	-5.36902	-6.77921	-5.62505	-6.85409	-7.13332	-4.24031	-5.14779	-4.54622	-2.43005	-7.22218	-8.03697	-8.06969	-5.19036
gamma-Aminobutyric acid	-2.12579	-2.64129	-0.715431	-2.712	-2.78981	-1.31297	-0.853283	-3.27112	-1.58579	-1.18219	-2.64578	-1.25737	-2.67869	-1.4561	-2.73359	-1.58931	-3.27357	-2.57727	-2.47325	-2.31504	-2.18321	-0.335054	-2.83586	-1.97729	-1.224	-2.18998	-1.27469	-0.234796	-1.5991	-0.774358	-2.80107	-1.98614	-2.98198	-0.473445	-3.12978	-2.95456	-1.71328	-0.817192	-1.53095	-3.54088	-2.31393	-3.36475	-3.61179	-2.03433
Glutamic acid	-5.0766	-5.17897	-1.12395	-6.28522	-7.0848	-6.18131	-1.36894	-6.72581	-4.11585	-0.732883	-7.04293	-5.68101	-5.94049	-1.28788	-5.08655	-4.76874	-5.65156	-5.41646	-5.25949	-4.78752	-1.21004	-2.27131	-4.75045	-6.10838	-3.14533	-5.81857	-1.88505	-5.73414	-6.33623	-1.78896	-6.3454	-6.03168	-6.43627	-2.80863	-6.64027	-5.13015	-5.13727	-4.31385	-3.79877	-4.91974	-6.50812	-7.6399	-6.87301	-6.77477
Glutamine	0.852657	1.23307	0.768265	1.49604	1.89764	1.78751	1.46239	0.973888	1.27051	1.92075	1.55559	1.56821	2.00816	1.23362	0.852134	1.23968	1.36992	1.40476	-2.68264	1.53976	0.649611	0.962298	1.12452	1.15636	1.0411	0.876232	2.23701	2.3938	1.46828	2.21021	1.86765	1.62336	1.34602	1.91171	1.31423	1.94773	1.84343	2.64035	1.56131	2.16585	1.30484	1.46376	1.60938	1.57366
Glutamylalanine	-7.75083	-6.60192	-7.49058	-6.64193	-6.41681	-6.13033	-5.64279	-7.79028	-7.19549	-6.68566	-7.44198	-6.84059	-6.50879	-7.35914	-7.86397	-5.75801	-8.23124	-7.49647	-7.02565	-7.79673	-9.61125	-6.98476	-8.29209	-6.69825	-7.06317	-8.61383	-4.48425	-4.60431	-3.48816	-2.89151	-7.53496	-7.74176	-7.15124	-6.44465	-8.0766	-7.0792	-7.39602	-3.80837	-8.12989	-8.23899	-4.42773	-8.35194	-6.98264	-7.9048
Glyceraldehyde 3-phosphate	-2.44559	-2.06741	-4.34147	-4.57135	-0.492766	-3.4918	-3.54577	-4.6158	-2.92849	-3.6668	-3.51401	-4.83606	-3.80808	-3.54481	-3.40806	-4.34572	-3.30711	-4.41364	-3.52078	-3.28203	-4.51828	-3.14327	-2.83716	-4.6255	-3.31859	-5.28136	-4.17112	-4.5256	-5.19583	-2.40885	-3.83935	-4.58465	-3.97271	-4.23135	-4.96572	-3.56255	-1.95837	-3.86361	-3.49558	-0.202677	-4.22643	-2.44776	-4.97522	-4.75594
Glycerol 3-phosphate	-5.80304	-5.17863	-2.46524	-1.10667	-4.58144	-1.81093	-5.08522	-6.05318	-2.1493	-0.0622855	-2.06825	-1.42627	-2.09459	-5.95969	-6.50581	-1.92203	-0.150139	-5.43562	-0.365132	-2.14999	-4.77095	-1.82525	-5.90129	-5.81231	-1.85998	-5.80415	-1.49128	-1.39821	-1.25931	-1.10619	-1.67454	-0.807817	-0.810495	-1.62992	-0.78028	-1.61342	-2.10407	-0.889491	-1.82012	-1.5031	-1.64774	-0.46639	-1.81066	-0.661006
Glycine	-9.97794	-9.83891	-6.09335	-6.18853	-6.20534	-5.6692	-5.44753	-4.19362	-4.8889	-6.16618	-5.5779	-5.27434	-4.67597	-6.98794	-9.72116	-6.5464	-6.61683	-8.47891	-5.29768	-6.97289	-9.0622	-5.70074	-10.1718	-4.59228	-5.10592	-5.60223	-4.08548	-2.72101	-5.56983	-5.53982	-5.06147	-4.80367	-4.51216	-2.68779	-5.47305	-4.65891	-8.27854	-4.2352	-6.1656	-10.4761	-4.4116	-5.73596	-5.62095	-3.56282
Glycylglycine	-7.37191	-7.09038	-5.11877	-5.66598	-7.14341	-6.12684	-6.68437	-7.57005	-4.58511	-5.16385	-4.47414	-8.81541	-4.84491	-6.39038	-7.65409	-7.2023	-6.28097	-8.14013	-9.0332	-5.67129	-6.13564	-6.65158	-7.17178	-6.78917	-4.20417	-7.31111	-4.56262	-4.84997	-5.00993	-3.48847	-5.45379	-6.72354	-8.43884	-2.73759	-6.27408	-6.13739	-6.50493	-3.41659	-7.762	-6.86055	-4.21929	-5.83679	-6.13931	-6.44504
Gly-Leu	-7.39335	-7.7095	-6.57975	-6.15994	-5.9926	-5.09221	-6.09013	-6.40765	-7.27525	-7.33641	-7.60989	-5.49684	-6.56494	-6.60729	-7.32607	-6.41519	-7.21787	-7.41964	-5.62353	-6.65704	-6.60219	-6.23351	-7.60419	-6.30434	-7.22612	-6.78377	-7.01565	-5.6671	-6.10529	-6.17164	-7.86232	-6.87994	-6.86385	-8.52338	-7.90958	-7.67383	-7.6644	-7.71507	-7.7605	-7.88701	-5.28428	-7.35967	-6.60868	-8.26027
Homocysteic acid	-5.93994	-6.28208	-5.60114	-4.89558	-9.69538	-2.8201	-5.96497	-4.39805	-6.3814	-6.02177	-9.66895	-3.65736	-5.28577	-4.48222	-4.79563	-4.35131	-4.1591	-4.83601	-3.60085	-4.39325	-6.54854	-5.21658	-4.37332	-7.91409	-5.6994	-5.52008	-5.24145	-5.30951	-4.85252	-5.81487	-5.01578	-4.60252	-5.01119	-6.94148	-5.38948	-6.60436	-5.47811	-5.75489	-5.38466	-4.69398	-6.06278	-4.98357	-4.70313	-5.19386
Homoserine	-7.75668	-7.46264	-6.93803	-7.13375	-6.21947	-5.49228	-6.64503	-6.6527	-8.11815	-6.94755	-8.27985	-5.83326	-6.51328	-4.90771	-7.46217	-6.26843	-6.75019	-6.69667	-5.68464	-6.84902	-8.11447	-6.46515	-7.82262	-6.11035	-7.36225	-7.67425	-6.83374	-3.39075	-7.45604	-6.04846	-6.75841	-6.50748	-6.39533	-6.78522	-6.87804	-6.69713	-6.60138	-6.96142	-7.37112	-8.10491	-5.86735	-6.67302	-6.33904	-3.72412
Hydroxyisocaproic acid	-7.21194	-6.5477	-8.39553	-7.85416	-5.43336	-5.99167	-7.60165	-7.93205	-20.0643	-3.28161	-7.50079	-6.63363	-5.92319	-6.74967	-7.50491	-8.22832	-8.68911	-8.01202	-7.70325	-6.91642	-8.51486	-7.03909	-8.2592	-6.99004	-7.86146	-8.59835	-3.19027	-2.60517	-2.82002	-0.987793	-3.23359	-3.2828	-4.36872	-1.88799	-4.14759	-3.00299	-3.19791	-1.96128	-3.66128	-3.12291	-0.77223	-3.61277	-3.42225	-3.93003
Hypoxanthine	-2.70887	-2.90288	-1.75132	-2.86545	-2.09275	-2.65385	-2.52928	-3.64233	-4.27647	-1.76471	-3.48548	-2.56885	-4.66174	-2.26066	-3.16894	-3.13332	-3.98045	-3.10757	-4.43973	-3.13327	-3.2454	-2.74388	-3.75188	-3.75845	-2.78868	-3.09556	-4.16145	-4.22394	-3.69874	-5.37587	-4.13562	-2.79708	-3.96705	-2.62721	-4.21498	-4.44785	-2.82906	-3.44112	-3.14879	-5.71899	-3.48571	-4.54865	-3.17023	-3.32846
Inosine	-3.2167	-1.66821	1.35665	-1.11182	-1.8133	-0.148612	2.05256	0.192836	-0.461696	4.27737	-3.79615	0.957422	0.160943	1.58298	-2.92554	-1.61862	0.619856	-2.67957	-2.65245	-2.88886	-1.9121	0.92788	-0.621742	-3.1316	-1.33094	-4.48671	0.252088	-2.74113	-2.07411	-0.00897049	-0.507474	-1.26476	-0.131182	0.71951	-0.1416	-1.40057	-1.44914	-0.0920212	0.0549639	-2.01885	-0.285625	-0.480383	-0.0868787	-2.54214
Isobutyryl-L-carnitine	-6.21898	-7.41478	-6.07816	-5.50176	-7.63736	-9.04641	-7.6176	-9.0951	-4.7152	-5.60058	-4.01072	-8.01249	-6.16941	-8.03222	-10.5679	-8.11285	-12.7228	-9.10834	-9.31881	-11.2812	-6.36892	-6.07717	-9.33212	-4.34943	-3.88835	-5.41071	-4.6093	-2.6936	-4.33901	-1.5167	-5.65263	-7.20461	-5.44936	-3.06375	-6.93235	-6.34537	-5.64748	-4.12798	-6.07475	-10.4253	-5.66383	-6.0188	-6.90552	-4.35296
Isoleucine	0.684558	0.990738	1.41487	1.21075	1.00893	0.791342	1.93247	1.10535	2.11263	1.82378	1.72267	0.360411	2.14204	1.16205	0.497562	0.930488	0.860971	0.103936	-0.931899	0.206604	-0.622114	1.29891	0.607742	1.22788	1.84004	0.386311	2.41204	2.5338	2.04197	2.63995	1.81921	0.836726	0.868799	3.67265	1.28863	1.25687	1.10189	2.78978	1.31256	0.714459	2.87175	1.49669	1.34303	1.14104
Kynurenic acid	-7.89399	-8.38899	-6.88547	-8.40532	-8.91559	-8.02519	-8.70528	-9.21144	-8.31185	-7.18115	-11.0149	-6.71553	-8.69009	-7.59613	-9.07609	-7.64206	-9.89875	-8.195	-4.88967	-8.18967	-9.41344	-7.70999	-10.6405	-8.79123	-7.31838	-8.36114	-7.52963	-5.35714	-7.82749	-7.11837	-8.74838	-8.23866	-8.8687	-6.55554	-8.92691	-8.432	-7.31742	-7.11504	-8.66029	-9.35608	-8.05673	-8.69866	-7.7063	-7.93634
Kynurenine	-9.37209	-10.0493	-8.61716	-8.96067	-9.48104	-11.352	-8.76836	-10.6581	-8.27768	-8.18586	-9.24266	-11.4481	-7.91948	-9.49992	-10.1824	-9.11565	-9.77829	-9.80564	-10.0605	-9.68591	-8.72034	-9.57339	-10.3206	-9.45835	-6.60425	-8.50491	-6.53401	-5.6553	-7.10362	-5.318	-8.68271	-8.10396	-10.3855	-4.61569	-10.062	-6.65336	-8.28769	-5.65253	-8.10617	-10.6223	-8.73996	-8.96462	-8.28458	-7.42056
Lactic acid	0.435702	0.824128	-0.304769	0.973796	0.31663	-0.127024	0.620187	0.149281	0.367216	1.25293	-0.567342	-0.05778	1.67373	0.215423	0.277645	0.442717	0.432091	0.0835393	-0.767654	0.109762	-0.788321	-0.690089	-0.146425	-0.387287	1.60617	-0.167971	1.50013	2.23961	0.850131	1.56209	1.38788	1.4264	0.535408	2.25005	0.139739	1.81685	0.910549	2.17045	1.12456	0.949296	1.78733	0.370262	0.50517	0.874692
Lysine	-0.989679	-1.31499	-0.912083	-2.69799	-1.37722	-0.286591	-1.09064	-0.904057	0.0249244	-0.135872	-1.63161	-1.06201	-0.189625	-1.17331	-1.54033	-0.682387	-1.06054	-1.27336	-3.97612	-2.26305	-3.85675	-0.700308	-1.2364	-1.02555	-2.3345	-2.43097	0.178723	1.92262	0.201344	1.08756	-0.304713	-0.270997	-0.309583	1.70191	-0.463476	-0.232186	-0.303553	1.02901	-0.691515	-0.313665	1.017	-0.663944	-0.128855	-0.318854
Malic acid	0.788872	0.949619	-3.23382	-5.9921	-5.37762	-4.70621	-2.28614	-4.18886	-1.29091	-0.599182	-6.2762	-3.54152	-4.99076	-1.30803	0.58683	-1.75979	-5.39702	-0.351101	-2.98265	-0.592898	-0.945972	-3.10486	-5.39747	-5.80485	-2.40096	-1.57736	-0.756387	-2.38896	0.634905	-0.733415	-4.80764	-0.303722	-6.76243	-1.37217	-4.91168	-4.48652	-0.111901	-1.06798	0.122356	2.78649	-5.00628	-4.98383	-5.9703	-0.163147
Malonate	-3.71021	-3.4493	-0.84	-3.76483	-3.62484	-3.31366	-3.22549	-3.89703	-0.699722	-5.24517	-4.36543	-4.59059	-1.15921	-4.24167	-4.35689	-3.61082	-4.06182	-4.37497	-4.64567	-4.61285	-3.52193	-3.04808	-4.14239	-3.44589	-3.00546	-5.97068	-2.75587	-5.31761	-0.936222	-2.38422	-3.35647	-3.00046	-3.80008	-2.48918	-2.90922	-4.78858	-5.77093	-2.68373	-3.53152	-4.22543	-3.1699	-3.42876	-3.35922	-2.87211
Maltose	-10.0624	-10.773	-6.54122	-7.23365	-6.82324	-6.94027	-4.71813	-8.80354	-4.85723	-5.07332	-8.84234	-7.94887	-6.75512	-6.76482	-10.8686	-9.60889	-8.28198	-9.62888	-7.76242	-7.70935	-10.3078	-6.83337	-9.74619	-8.17793	-2.24549	-9.9254	-5.28103	-6.18024	-6.9409	-6.45643	-7.3982	-7.56282	-5.52316	-7.09147	-8.12781	-6.33854	-6.22518	-6.59287	-6.54547	-6.33546	-6.36438	-8.2203	-9.04913	-6.33517
Methionine	-3.78843	-3.09519	-3.03762	-3.76917	-3.26061	-3.20306	-8.57314	-3.99795	-1.96598	-3.84915	-3.40851	-3.33791	-1.39618	-3.42601	-3.62292	-3.50879	-3.97895	-3.54503	-5.9759	-2.9673	-7.71362	-3.62082	-4.83209	-3.38036	-2.41968	-4.9179	-5.57843	-3.29781	-8.6059	-5.96362	-2.93197	-3.33083	-3.74915	0.466305	-3.53395	-4.06496	-4.68632	-0.683957	-3.44498	-6.0494	-6.2089	-3.49714	-3.39556	-2.43686
Methyl chloroformate	-2.37126	-2.63128	-2.7565	-2.30292	-2.50111	-2.81066	-2.7634	-3.22856	-2.57968	-4.86634	-2.24931	-2.87115	-3.32334	-2.94735	-2.48879	-2.27118	-3.03997	-2.48535	-2.26356	-3.47028	-1.96341	-2.49979	-2.42409	-2.35637	-2.10584	-2.11616	-3.46387	-3.58861	-3.31429	-5.21786	-3.24797	-3.09826	-3.01249	-3.84707	-3.35739	-3.5983	-3.70111	-5.09114	-2.91072	-5.16666	-2.39502	-3.17031	-3.39525	-2.7496
Methyl hippurate	-6.57166	-7.9448	-11.3424	-9.47984	-7.5548	-7.37471	-7.57659	-8.0614	-7.83989	-10.6789	-8.01987	-7.6986	-7.86895	-7.09956	-9.45348	-9.14066	-7.50573	-6.48525	-8.35888	-7.47233	-8.93371	-7.56275	-8.72137	-7.04616	-8.22984	-9.29687	-6.62577	-5.75321	-6.56397	-7.06085	-7.08404	-7.03007	-7.57372	-6.68219	-7.06044	-6.97447	-6.5999	-6.77283	-7.69147	-6.8826	-5.8801	-6.679	-6.6613	-6.27091
Methyl methoxyacetate	-11.6548	-11.44	-9.80889	-12.7861	-11.5006	-11.9572	-7.62227	-11.38	-10.3042	-8.32646	-11.8678	-11.228	-8.99444	-12.1042	-11.798	-12.1217	-11.3173	-11.8354	-11.1205	-11.9725	-13.2765	-7.61239	-12.029	-11.3849	-11.6478	-13.461	-8.63892	-7.76315	-8.43904	-7.76117	-9.41309	-8.80118	-9.45178	-7.45077	-9.75919	-9.83734	-8.8469	-7.80359	-8.29689	-10.7066	-8.41472	-9.8351	-9.81683	-8.89228
Methylmalonic acid	-0.246702	-0.352106	-2.48951	-3.55384	-3.52744	-3.20652	-0.668569	-2.51174	-3.49346	-1.10439	-3.40902	-3.05721	-3.19662	-1.81586	0.050995	0.116748	-2.71548	-0.830983	-1.08135	0.112852	0.390653	-3.21804	-2.86783	-3.64077	-1.81942	-1.26105	0.251393	-1.68792	2.22921	0.599923	-3.25476	-0.0607047	-3.5405	-1.00224	-3.19035	-2.72732	-0.665919	-0.291678	-0.434956	1.93981	-2.00154	-3.22786	-4.31493	-1.4386
Methylparaben	-1.93522	-2.2688	-2.30165	-1.83546	-2.02013	-2.54347	-2.43176	-2.90142	-2.19336	-5.10962	-1.82419	-2.48436	-3.145	-2.57064	-2.0372	-1.77551	-2.78588	-2.01658	-1.90177	-3.26483	-1.60834	-2.05558	-1.90334	-1.9882	-1.63015	-1.64689	-3.32265	-3.64974	-3.19951	-5.83423	-3.03362	-3.03687	-3.00478	-3.86962	-3.2699	-3.38693	-3.79031	-5.38572	-2.86772	-6.2663	-2.2885	-3.05158	-3.32482	-2.60436
Methylphosphonic acid	-7.14259	-6.77069	-7.40453	-6.60787	-6.69503	-6.75249	-6.15665	-6.45342	-6.67956	-7.36498	-8.15051	-6.71004	-6.57723	-6.70575	-6.67856	-7.05626	-6.57585	-6.97599	-5.77688	-6.68547	-6.29757	-7.16643	-7.49768	-8.54302	-7.25583	-6.25533	-6.32247	-5.90807	-6.20959	-6.22744	-6.85892	-6.62708	-6.77227	-5.26327	-6.57738	-6.62984	-6.96621	-6.20444	-6.96317	-6.55082	-5.7623	-6.69598	-6.87208	-6.50115
Methylsuccinic acid	-3.37055	-2.4334	-3.50443	-4.13119	-4.22556	-4.18924	-2.78832	-4.80449	-4.46623	-3.8582	-4.31911	-4.12445	-4.4466	-3.67485	-1.85487	-2.89909	-3.78488	-2.81749	-2.71319	-2.76232	-2.29042	-5.29103	-4.28209	-3.98735	-3.51274	-3.93424	-2.68733	-3.74365	-0.429064	-2.95552	-4.14574	-3.26321	-3.21274	-3.40698	-3.52743	-3.75457	-3.00069	-2.67552	-3.42219	-0.809407	-4.91823	-3.81234	-4.37778	-3.19186
Myristoleic acid	-3.25367	-4.15045	-4.65178	-3.64926	-4.67021	-5.00576	-3.11387	-4.65386	-3.50475	-2.68908	-5.30429	-4.94973	-4.95943	-3.96595	-5.8161	-4.78783	-5.30432	-4.23393	-4.04458	-5.23663	-4.30106	-3.36471	-6.30963	-3.98529	-5.28572	-3.80588	-2.7752	-1.80529	-2.33352	-2.42158	-2.59636	-2.72256	-2.3561	-1.71027	-2.90329	-3.30789	-2.8237	-2.60342	-2.66243	-4.66615	-1.26992	-2.61428	-2.79576	-2.51459
N'-Acetyl-beta-lysine	-7.17642	-7.25736	-6.22068	-5.76792	-5.73056	-4.82843	-5.81491	-5.6186	-6.58698	-7.00395	-7.22507	-5.1166	-6.35227	-6.79288	-6.96481	-6.00344	-6.90632	-6.26171	-5.29773	-6.36792	-6.22086	-5.8604	-7.08864	-5.74148	-6.8404	-6.46544	-5.70486	-4.77404	-5.25001	-4.79234	-7.48738	-6.14956	-5.70633	-6.35644	-6.72124	-6.37498	-7.04396	-6.00139	-7.23532	-7.36928	-4.38641	-6.52884	-5.92769	-6.62105
N-Acetyl-L-alanine	-1.97009	-1.83834	0.0954435	-0.498841	-1.81706	-2.0057	-0.389075	-1.92824	0.392229	0.206782	0.0677437	-2.42926	0.146465	-1.51816	-2.32968	-1.83235	-2.0007	-2.49707	1.19905	-2.65881	-3.56004	-1.33316	-1.862	-1.49971	0.567973	-2.40826	0.657217	0.208458	0.169842	1.78502	-0.362684	-2.08898	-1.92467	2.74983	-1.18773	-1.05757	-1.39001	2.09211	-1.44486	-1.97258	0.906109	-0.96379	-1.15715	-1.57836
N-Acetyl-L-glutamine	-6.49411	-6.80158	-5.75508	-5.26433	-5.12694	-4.236	-5.53357	-5.52739	-6.5386	-6.49295	-6.79442	-4.62297	-5.73943	-5.78201	-6.51022	-5.5619	-6.3696	-6.19822	-4.7997	-5.78726	-5.62655	-5.37079	-6.71656	-5.47682	-6.35269	-5.88534	-6.09914	-4.7365	-5.33632	-5.2654	-7.06826	-6.05166	-5.73979	-7.77295	-6.81234	-6.63054	-6.8941	-6.87662	-6.92161	-7.0185	-4.47756	-6.47441	-5.67811	-7.29062
N-Acetylneuraminic acid	-11.6447	-12.8199	-12.5126	-13.613	-14.2971	-12.2374	-12.0551	-12.5407	-12.0323	-10.7266	-13.9997	-13.3698	-12.212	-12.192	-15.3641	-12.0916	-12.6269	-11.6632	-14.9157	-11.3887	-15.7707	-12.5545	-14.8297	-11.4508	-17.7224	-19.1672	-10.7964	-12.0079	-10.2784	-9.12167	-11.6314	-11.7427	-11.3254	-9.0581	-11.8712	-11.8714	-11.9624	-11.2019	-12.9438	-11.5671	-10.3691	-13.723	-12.4735	-12.1277
N-Acetylornithine	-6.85645	-6.2563	-6.89138	-7.08976	-5.61558	-5.56465	-5.94924	-6.66874	-6.42522	-7.16941	-4.97374	-7.38352	-6.47064	-8.83117	-5.22333	-5.6379	-5.54104	-6.65709	-5.57034	-5.16738	-4.90327	-6.13106	-5.29409	-6.81926	-4.99908	-7.98486	-7.57779	-5.93971	-7.6564	-6.4362	-6.7531	-6.85096	-6.93779	-5.7888	-7.43734	-6.91151	-7.12801	-6.99429	-6.26015	-5.55947	-5.626	-7.03282	-7.32041	-7.69599
N-Acetylputrescine	-7.59222	-4.79209	-7.2505	-7.41085	-5.81134	-7.15214	-6.0801	-6.63744	-6.56954	-5.67183	-8.06922	-5.06254	-6.05834	-7.16923	-7.48117	-6.50082	-6.95977	-7.15307	-6.13177	-6.76816	-12.3248	-8.4774	-8.54018	-6.70257	-6.8844	-10.4737	-6.58281	-4.08502	-6.89623	-6.50692	-6.13237	-7.05467	-7.10765	-5.74224	-6.22951	-5.94729	-6.18548	-6.3176	-7.43451	-5.178	-5.41154	-6.22879	-6.18203	-8.08961
Nicotinamide	-8.27659	-7.72264	-3.69044	-7.77549	-8.16494	-4.66239	-3.46045	-6.44386	-7.6916	-1.40003	-6.3156	-4.12809	-9.00319	-4.12203	-7.31743	-6.5701	-8.47476	-6.76306	-6.27905	-7.45571	-4.73085	-3.61711	-8.53923	-6.51221	-6.80836	-7.09714	-5.72745	-7.2005	-7.63934	-6.04484	-8.51068	-6.52774	-8.09205	-2.68833	-7.94505	-8.03747	-8.70428	-4.3106	-3.49979	-8.66704	-7.57567	-6.7719	-8.3574	-7.37994
N-Methyl-N-(trimethylsilyl)trifluoroacetamide	-7.46248	-8.92416	-8.96364	-6.60004	-9.6139	-8.7042	-8.77678	-9.17617	-8.0074	-9.50121	-5.19883	-9.00866	-10.2368	-7.96479	-8.84999	-7.68892	-9.2998	-10.0419	-8.97139	-8.98897	-9.40112	-7.56158	-6.33031	-10.6821	-6.32584	-6.09944	-10.3277	-7.06943	-10.3328	-7.96602	-10.7353	-9.59062	-10.0954	-8.60369	-10.5156	-11.987	-9.2614	-10.917	-9.57933	-9.075	-11.8176	-11.4512	-9.11093	-9.68767
Nonadecanoic acid	-10.5251	-9.8434	-10.9917	-11.084	-10.5695	-10.8718	-9.88774	-10.7139	-10.3916	-10.4693	-11.7999	-9.78207	-9.66171	-10.4503	-10.385	-10.3933	-10.5436	-11.6339	-10.0342	-11.4479	-10.541	-11.1089	-11.2637	-10.1944	-11.4695	-9.59305	-9.80902	-9.52033	-9.85459	-9.48008	-9.45349	-9.59971	-9.30605	-8.37764	-9.8594	-9.73871	-10.9994	-9.34645	-9.98058	-10.2607	-9.11021	-9.81583	-9.73753	-9.4965
Octulose 8-phosphate	-6.39149	-6.32551	-5.99219	-5.20684	-6.52204	-4.92117	-7.44407	-5.39154	-6.3141	-5.18006	-6.84314	-5.15368	-6.24951	-5.91508	-6.43293	-5.85962	-6.54968	-5.62449	-7.93467	-5.79881	-6.49136	-5.3802	-6.80378	-5.76007	-6.55479	-6.72151	-5.28379	-7.88777	-5.75053	-4.01812	-6.75305	-6.61673	-5.68521	-3.16833	-6.59598	-7.58079	-7.13698	-6.69571	-6.77248	-4.5042	-5.86119	-7.2167	-7.23203	-5.25081
Oleic acid	-0.650211	0.289111	0.652564	-0.764803	0.377874	0.275699	0.160193	0.802796	-0.424742	0.472547	-0.999671	0.327538	0.264437	0.770757	-1.40943	0.79708	-1.09602	0.0472685	0.684371	0.0199147	0.362262	-0.487279	-1.35948	-0.881561	0.0477166	-1.41419	0.876475	2.56212	-0.879518	0.753099	1.26074	1.17759	0.343234	0.343423	1.44308	0.789554	1.54972	0.1564	0.779869	0.939338	1.36591	1.84121	1.07969	1.81604
Orotate	-5.21851	-4.2472	-4.0208	-4.68729	-6.61729	-2.30337	-2.80332	-4.60145	-3.64816	-4.91813	-7.10525	-0.509439	-4.17057	-3.07405	-4.65938	-3.95552	-5.23425	-3.77625	-2.08583	-4.08179	-4.97136	-3.21254	-5.32232	-6.34112	-4.24061	-4.98886	-5.64542	-3.91271	-6.42168	-3.91088	-5.44526	-6.08901	-5.04456	-6.86142	-7.06262	-5.65898	-4.60401	-5.3642	-5.51402	-3.15812	-6.66806	-5.96828	-6.60653	-5.91014
Oxaloacetic acid	-2.17297	-1.34397	-2.24288	-3.03561	-2.81576	-2.75071	-1.42683	-2.90705	-3.34107	-2.47615	-3.19026	-3.01985	-2.32461	-2.55613	-0.750133	-1.67458	-2.62788	-1.61488	-1.60411	-1.67671	-1.16946	-3.35473	-3.02492	-2.80713	-2.41698	-2.86995	-1.49404	-2.67207	0.694378	-1.73056	-3.04793	-2.10022	-2.04417	-2.16056	-2.3831	-2.61508	-1.83336	-1.60921	-2.34932	0.319836	-3.70551	-2.63122	-3.10598	-1.93676
Palmitic acid	-0.70497	-0.553233	-0.151595	0.436511	-0.142875	-0.176336	0.246603	0.635958	-0.522704	0.175709	-0.208305	-0.00640118	0.0357822	-0.299135	0.0148405	-0.0381162	0.436732	0.0784763	-0.0501207	-0.490326	-0.683684	0.271262	-0.408075	-0.803634	0.839696	-0.893705	0.322191	-0.929413	-0.264349	0.370641	0.015595	-0.0707041	-0.15024	0.379489	-0.305	-0.367918	-0.243286	0.451513	0.0772855	0.631414	-0.500965	0.0364793	-0.202151	-0.16316
p-aminobenzoate/Hypoxanthine	1.53521	1.06078	0.926297	0.680472	1.29731	0.421257	0.615141	0.0945452	-0.371025	2.18363	-0.405594	1.49951	-1.2877	1.54278	1.12532	0.987895	-0.116794	1.20959	-0.804909	0.694213	-0.0593603	0.518917	-0.126788	0.264917	0.210547	0.606991	-0.351612	-0.861392	-0.258172	-0.320616	-0.621476	0.762274	-0.196674	-0.0631226	-0.758586	-0.555658	1.48165	0.361101	0.834756	-0.526803	-1.80359	-0.568272	0.45169	0.546097
Phenylalanine	0.433043	0.34404	0.334392	0.626849	0.670294	-1.11997	0.230372	-0.431644	1.02007	0.896658	1.16442	-1.37011	1.34173	-0.282249	-0.0221425	0.500319	0.119404	0.0699745	-2.22073	0.336485	-1.27334	-0.153295	-0.0469312	0.363263	1.0249	0.242902	1.54344	2.25755	1.05018	1.70448	1.03869	0.534283	-0.256482	2.89854	0.0914796	0.837291	0.778146	2.04172	0.293084	0.5487	1.63256	0.387157	0.392903	1.04278
Phenylalanylglutamate	-8.94428	-9.06262	-7.798	-7.5291	-8.06247	-8.89207	-8.72303	-9.08401	-6.83781	-7.64496	-6.08762	-9.45986	-6.02538	-9.01054	-9.60642	-8.7445	-9.13265	-8.9831	-9.484	-8.81862	-9.55005	-8.65846	-9.54817	-8.59716	-6.96916	-8.37083	-5.62086	-5.16661	-7.00532	-5.64147	-6.86733	-7.43595	-8.14026	-4.37548	-7.81048	-6.92183	-8.11095	-4.4866	-8.17266	-9.91561	-6.766	-7.81855	-7.84601	-6.75976
Phosphoenolpyruvate (PEP)	-2.40109	-1.89247	-6.95289	-7.78293	-6.05902	-6.10101	-7.62329	-10.3288	-7.33785	-2.60011	-7.46403	-5.97295	-8.89318	-5.04457	-3.96544	-5.56563	-6.72593	-4.55213	-9.37318	-5.61867	-3.94548	-7.75741	-7.11707	-6.68459	-6.66962	-5.15962	-6.29088	-8.18907	-3.75888	-7.17058	-8.91447	-5.28735	-7.23813	-6.9285	-10.0881	-7.52325	-3.95032	-4.61442	-3.54396	-0.836801	-6.10315	-6.84541	-7.84344	-6.20176
Pipecolic acid	-1.66278	-1.66283	-1.87658	-1.74874	-0.66626	-0.357084	-1.18445	-0.822043	-0.627496	-0.753799	-1.4197	-0.624617	0.334429	-0.914089	-1.07868	-1.0235	-0.73422	-0.8625	1.30415	0.111817	-1.95805	-1.57801	-1.17444	-0.913213	-0.980602	-2.14976	-0.187593	1.54939	-1.07559	-0.218005	-0.680574	-0.943842	-1.62501	0.911309	-0.675673	-0.459776	-0.106363	0.006321	-1.45769	-1.44955	-0.385298	-1.19556	-0.0874831	-0.358971
Propionylcarnitine	-6.62664	-10.2435	-8.01931	-7.28916	-10.5561	-10.514	-10.8587	-10.9829	-6.00738	-6.2674	-6.77216	-12.2956	-10.9701	-10.6056	-10.8231	-10.9726	-11.2571	-12.209	-10.057	-10.4501	-9.23512	-8.03975	-11.2908	-6.54699	-9.94189	-7.41428	-4.69229	-7.10955	-2.41012	-3.1416	-6.24944	-8.91066	-6.32175	-3.28886	-8.28123	-8.25953	-8.03469	-3.21473	-8.34699	-12.8339	-5.03786	-7.40921	-8.94557	-5.45948
Purine	-10.0869	-10.4546	-10.6059	-8.63222	-10.1286	-11.2734	-10.4156	-10.8014	-9.07075	-9.51759	-8.10629	-11.1835	-8.6857	-10.6942	-10.8201	-9.7924	-10.5268	-11.3396	-11.3261	-10.4977	-10.7962	-10.3869	-11.8103	-10.372	-8.18827	-9.4446	-8.94228	-8.10002	-9.99169	-8.35864	-9.17967	-10.5422	-11.2333	-7.07272	-10.887	-9.92825	-9.76873	-7.67403	-10.1349	-10.0601	-9.02572	-10.5691	-10.7274	-9.32405
Putrescine	-9.73901	-10.208	-9.72589	-9.83776	-9.7244	-10.5975	-9.21874	-11.0865	-10.6535	-9.94209	-9.21334	-11.5037	-10.2383	-11.489	-9.2922	-9.86991	-9.60332	-10.7483	-8.5791	-9.02307	-9.30593	-11.2474	-8.74676	-9.59084	-8.61058	-9.92523	-9.94446	-9.18429	-9.70935	-9.90079	-10.2471	-10.7278	-11.1733	-9.14406	-10.6697	-10.0901	-9.97648	-11.4894	-10.117	-9.13881	-9.07711	-10.9133	-10.5105	-10.3311
Pyroglutamic acid	-1.36252	-1.35691	-1.62269	-1.46761	-0.334127	-0.0517097	-0.875437	-0.467665	-0.293807	-0.42501	-1.19603	-0.307526	0.556521	-0.560287	-0.810358	-0.717084	-0.368779	-0.564109	1.43656	0.345331	-1.81934	-1.31375	-0.914899	-0.59797	-0.7209	-1.95151	0.150173	1.77366	-0.704299	0.109729	-0.415994	-0.573164	-1.22839	1.2023	-0.378839	-0.160846	0.172584	0.274536	-1.15452	-1.1363	-0.0433266	-0.805072	0.137468	-0.0191368
Sarcosine/Alanine	-7.91994	-8.55039	-8.17174	-8.16334	-7.29851	-6.50357	-7.55789	-7.71105	-9.38357	-8.17636	-9.43215	-6.56212	-7.09658	-7.63337	-7.84236	-7.28743	-7.026	-7.83167	-6.5713	-6.86995	-8.58525	-7.86683	-8.7062	-6.27052	-8.22913	-8.89138	-7.03159	-5.23718	-5.37781	-6.83326	-6.96923	-7.45442	-7.22443	-6.06769	-7.223	-7.27645	-8.36049	-3.63658	-6.97554	-7.88324	-5.0517	-7.66374	-8.35241	-6.73376
Sedoheptulose 7-phosphate	-1.77721	-1.60981	-2.79129	-0.44755	-0.752025	-1.89186	-2.84842	-0.540887	-0.834919	-1.04259	-1.11667	-2.21756	-0.154245	-1.98402	-1.49664	-1.41305	-0.670551	-0.751859	-1.50333	-1.71382	-2.55554	-2.95998	-1.10416	-1.06663	-0.951268	-1.81888	-1.90659	-1.37213	-1.05621	-1.01378	-0.686268	-1.58313	-1.40722	-2.18513	-1.49304	-1.50453	-1.77895	-1.71889	-0.990199	-0.838968	-0.760041	-1.4027	-2.09335	-1.43681
Serine	-4.58559	-4.63143	-5.06524	-6.43233	-6.64239	-5.6831	-5.50679	-6.07763	-4.53821	-4.71735	-5.04554	-6.51867	-5.75399	-5.55496	-4.6507	-5.93211	-6.04313	-5.35856	-7.82979	-4.73967	-6.15467	-5.95005	-6.39373	-6.25307	-5.6229	-6.1227	-4.10786	-2.13148	-4.29158	-3.63905	-6.29194	-4.99266	-5.53209	-1.77919	-5.18026	-6.42966	-6.28161	-3.27408	-4.74056	-4.32349	-5.16387	-5.56988	-5.41957	-4.61398
Shikimate	-1.35221	-1.95875	0.291232	2.69324	-2.61568	-1.69226	-2.02486	-0.923332	2.24487	-0.320022	-0.217807	-0.957579	0.306172	-1.93045	-3.17756	-1.86402	-0.848069	-4.70853	-1.1675	-4.0261	-4.32821	0.0100225	-6.81184	-0.687289	-0.601003	-1.98595	0.780613	1.27112	-1.63467	3.51334	-0.715343	-1.82086	-0.780225	2.88329	-0.162433	-0.0468913	-1.16052	2.70213	-1.94542	-5.76562	0.845608	-1.79352	-3.06434	2.19725
Sn-Glycerol 3-phosphate	-2.05483	-1.64684	-3.71872	-1.94614	-1.60163	-2.44607	-2.47093	-2.5962	-3.39219	-2.58702	-3.34537	-2.76119	-4.00199	-2.38402	-1.93906	-2.86519	-2.3045	-1.71999	-7.49614	-2.98559	-0.830088	-3.6492	-2.14008	-2.76341	-2.65711	-2.40697	-2.92768	-4.78148	-2.93909	-3.69798	-3.50949	-3.12557	-2.62786	-3.79959	-2.78359	-3.04836	-2.65621	-1.50336	-1.37382	-1.04301	-1.63712	-2.26602	-2.92212	-3.98498
Spaglumic acid	-8.32027	-8.84512	-4.71952	-4.13738	-4.39467	-5.57861	-5.28055	-4.76596	-6.75012	-3.94741	-7.58437	-4.27967	-5.08571	-4.05369	-9.15033	-3.84001	-4.59927	-8.28922	-3.93063	-7.39328	-6.50804	-4.0317	-5.64161	-3.61982	-6.31906	-6.31845	-6.52621	-9.09638	-7.29181	-8.86591	-6.28911	-5.78659	-3.55641	-8.1711	-5.87223	-5.03678	-7.71157	-6.76858	-5.82552	-7.75594	-5.71591	-5.87065	-4.57579	-7.01723
S-Ribosyl-L-homocysteine	-10.9416	-12.1408	-11.2608	-13.5582	-12.5944	-12.7874	-11.9356	-12.3597	-11.7377	-10.4962	-13.7317	-12.4688	-11.7566	-13.0061	-12.6035	-12.1965	-13.0172	-13.0969	-12.8871	-11.2145	-15.6486	-12.9809	-13.1821	-13.9546	-13.2563	-12.718	-10.1377	-10.6284	-9.56032	-9.13222	-12.0495	-12.1292	-10.6527	-7.70663	-11.2846	-12.5567	-12.3057	-10.8828	-11.1908	-10.8717	-10.0191	-13.083	-11.5052	-10.4299
Stearic acid	-8.69887	-8.12104	-7.85675	-7.31202	-8.33701	-8.26586	-7.60254	-6.23789	-7.9745	-9.08377	-7.94985	-7.59521	-8.27321	-9.38608	-9.21134	-7.62399	-7.76508	-7.6944	-7.21546	-10.1235	-8.77736	-8.5988	-9.07552	-8.21429	-7.83478	-8.67821	-8.45924	-10.1095	-12.6296	-8.86386	-13.4987	-8.73785	-9.5631	-7.59642	-8.92432	-10.1628	-9.18011	-9.87024	-10.9141	-8.3892	-10.3275	-9.16517	-9.65625	-8.92562
Succinic Acid	-1.30666	-1.40297	-3.53967	-4.59182	-4.5695	-4.16724	-1.72368	-3.35069	-4.63053	-2.04832	-4.36123	-4.13573	-4.05811	-2.79464	-0.847711	-0.866013	-3.68017	-1.67267	-2.09757	-0.886995	-0.528554	-4.41912	-3.7194	-4.66303	-2.65436	-2.26115	-0.714095	-2.51555	1.23257	-0.343519	-6.3599	-1.11279	-6.14988	-1.89501	-7.50248	-3.83966	-1.68653	-1.35588	-5.33893	0.856421	-6.37784	-7.52289	-5.41635	-2.29351
Taurine	-2.21314	-2.23845	0.675791	-1.65417	-1.39277	-1.94893	-0.275647	-1.8894	-0.643954	-0.385772	-1.70901	-2.10495	-0.438196	0.347047	-1.3501	-1.5996	-1.89722	-2.2004	-0.774056	-1.68126	-1.82008	-0.26969	-1.599	-2.0244	0.937255	-2.25424	0.915912	-0.984133	-0.296431	1.91961	-1.05324	-1.03625	-2.5727	0.2324	-1.48793	-0.50513	-1.7529	0.628961	-0.569751	-0.70674	-2.86782	-1.85919	-1.88243	-2.11786
Tryptophan	-2.67677	-2.68573	-2.49733	-3.42354	-3.17636	-4.10301	-4.03822	-4.11029	-1.48131	-1.99778	-1.98483	-4.20071	-1.8179	-3.42152	-3.22777	-3.01767	-4.08006	-2.95585	-7.21995	-2.89447	-4.37531	-3.8597	-4.19899	-3.187	-1.53695	-2.85436	-2.00236	-2.24587	-2.89268	-1.02111	-2.94157	-2.72697	-4.86534	1.09569	-3.92043	-2.72372	-2.70506	0.657845	-3.16307	-2.27419	-4.3913	-3.68353	-3.65516	-2.30071
Tyrosine	-2.3897	-3.2966	-2.81339	-2.54588	-3.10444	-4.25841	-3.542	-4.53306	-1.7356	-6.4544	-2.55105	-3.79806	-2.46214	-4.00883	-3.34166	-2.23503	-4.33534	-2.96177	-5.36995	-2.81561	-4.85612	-3.14476	-3.04788	-3.13269	-1.7432	-3.50364	-3.91994	-4.80807	-4.76648	-3.67171	-4.4491	-4.35515	-4.931	-2.11647	-5.31807	-5.5521	-6.07279	-3.22936	-4.70427	-5.80257	-5.18766	-4.68861	-4.64357	-3.40867
Urea	0.5259	0.604757	0.518149	0.890379	0.663369	1.30848	1.29242	1.32034	0.95014	1.05521	1.20761	1.02971	0.995738	0.691447	0.558523	1.24064	0.864572	0.53576	1.27317	0.84817	0.56877	1.21571	0.419601	1.51568	0.937909	0.696894	1.36731	1.97616	1.19005	1.37434	0.689108	1.01004	1.29249	2.19116	0.892787	1.26746	0.886499	1.22063	1.13399	0.801402	2.11625	0.769232	0.490787	1.60893
Uric acid	-2.14598	-0.956399	1.68725	0.909288	1.36533	-1.09554	-6.5952	1.06052	2.50909	1.09723	1.73111	0.436291	3.06793	0.604194	-2.01092	0.234261	0.290794	0.307559	1.10619	-0.29823	-0.677963	0.903512	-0.150422	1.08073	2.74218	0.927178	3.00127	3.00734	-1.52011	3.60307	2.2143	1.46205	0.606664	3.32968	0.713912	2.12242	0.879819	3.65577	1.27323	-1.23132	-7.79803	0.91239	1.12215	2.26204
Uridine	-8.59025	-7.44616	-4.14226	-4.03732	-4.54776	-5.19675	-3.33972	-5.39266	-5.62523	-3.34588	-5.52163	-4.50551	-5.23823	-4.67993	-9.09916	-6.33384	-5.69564	-7.55781	-7.54039	-7.54626	-7.32824	-4.26177	-5.59484	-4.89003	-5.29162	-6.91566	-5.2884	-7.94668	-7.48323	-4.49457	-5.34339	-6.51188	-5.63321	-4.38531	-6.07109	-7.97482	-8.52174	-4.9204	-5.79834	-7.6782	-5.9999	-5.65101	-6.59628	-8.40775
Valine	-0.891461	-0.696334	0.507688	-0.0308999	0.0688086	-0.439627	0.90864	-0.514286	1.28922	-0.644549	0.615418	-1.01777	1.15889	-0.0882377	-1.06809	-0.428133	-0.363816	-1.04625	-2.44138	-0.949451	-2.85681	0.490735	-1.26025	0.0613021	1.05972	-3.39316	1.26121	-0.196264	0.80863	1.69975	0.524289	-1.26899	-0.781325	2.64985	-0.548892	-0.542336	-1.88216	1.81387	-0.312023	-3.43141	1.0918	-0.156534	-0.582172	-0.0798897
Xanthine	0.181826	1.04213	0.0988633	-0.341424	-1.8288	1.10193	0.359046	0.110267	-2.06892	0.836647	-2.81524	1.45636	-0.520115	1.34592	0.841697	1.05363	-0.0449735	1.15846	-0.0740495	0.948104	0.0217487	-0.1611	-0.562656	-1.85906	0.265454	0.981659	-0.379143	1.48084	-0.237985	-0.217477	0.373567	1.05447	-0.583215	-0.899743	-0.666812	-1.75918	0.632745	-0.0988193	0.0527024	0.62182	-0.418544	-0.272655	-0.318069	0.0306854
Xanthosine	-4.61749	-4.81715	-5.68956	-5.90666	-4.76082	-3.33729	-4.34397	-4.04996	-5.99181	-4.87582	-4.84861	-2.14343	-4.59869	-4.16114	-4.95254	-3.22857	-4.68634	-2.42605	-7.8278	-3.12342	-4.50924	-5.50128	-5.89224	-6.15391	-5.27448	-4.91067	-4.91789	-3.52535	-3.48159	-3.93851	-4.66788	-3.58531	-4.52412	-3.87629	-4.82633	-4.18639	-2.60335	-4.50078	-4.83281	-3.56514	-4.0256	-4.88511	-6.014	-3.76899

## Sheet: treatment_event_dates
Sample_ID	CSF collection time	Date of diagnosis	CSF collection date	Surgery	Chemotherapy	RT	Chemotherapy	Progression	Surgery	RT	RT	Chemotherapy	Chemotherapy	Progression	Surgery	Chemotherapy	Chemotherapy	RT	Progression	RT	Chemotherapy	Chemotherapy	Progression	Chemotherapy	RT	Date of last follow-up	Date of death
1	Pre-treatment	2018-08-15	2018-08-15	2018-09-14	2019-01-09	2019-01-10																				2023-06-01
2	Pre-treatment	2020-11-05	2020-11-06	2020-11-06	2020-11-19	2020-11-19		2022-03-02		2022-03-29		2022-03-27		2022-08-26	2022-09-01											2022-10-26	2022-11-02
3	Pre-treatment	2018-09-05	2019-12-16	2019-12-16	2020-03-16	2020-03-16	2021-02-09	2021-02-09	2021-05-04																	2021-07-28	2021-08-25
4	Pre-treatment	2017-01-08	2018-09-26	2018-10-08	2018-11-07	2018-11-07		2023-03-10		2023-03-29		2023-03-29														2023-10-01
5	Pre-treatment	2020-09-23	2020-09-23	2020-09-25																						2020-12-28	2021-01-06
6	Pre-treatment	2019-10-16	2019-10-21	2019-10-21																						2019-11-01
7	Pre-treatment	2020-01-05	2020-01-14	2020-01-14				2020-04-21																		2020-06-11	2020-06-11
8	Pre-treatment	2019-03-08	2019-04-29	2019-04-29	2019-05-22	2019-05-21		2019-09-13	2019-09-18			2019-10-01	2019-11-01	2020-05-08		2020-10-16		2020-06-04	2021-03-18	2021-04-01	2021-04-02	2022-03-29				2023-09-20
9	Pre-treatment	2020-08-28	2020-08-30	2020-08-31																						2020-11-25	2021-09-08
10	Pre-treatment	2018-05-23	2018-06-22	2018-06-22																						2018-08-08	2018-11-13
11	Pre-treatment	2020-08-19	2020-08-19	2020-08-19	2020-09-18	2020-09-18	2020-09-29	2020-12-19		2021-01-13				2022-05-05		2021-05-12		2021-05-12	2022-01-25				2022-05-05			2022-06-21	2022-07-01
12	Pre-treatment	2018-10-11	2018-11-02	2018-11-02	2018-12-06	2018-12-05		2019-10-10																		2019-10-28	2019-10-28
13	Pre-treatment	2018-11-18	2018-11-19	2018-11-21	2019-01-02	2019-01-02																				2019-01-17
27	Post-treatment	2016-06-04	2019-11-07	2016-06-05	2016-07-16	2016-07-16		2019-10-10	2019-11-07																	2020-02-19	2020-03-05
28	Post-treatment	2016-11-26	2018-07-13	2016-11-29	2017-01-03	2017-01-03	2017-01-03	2017-08-31	2017-09-11					2018-01-08		2018-02-06			2018-11-14			2018-05-07		2018-01-23		2018-12-06	2018-12-07
29	Post-treatment	2017-05-08	2018-10-25	2017-05-15				2017-12-22	2018-02-05					2018-06-26	2018-08-06											2018-11-09	2018-11-13
30	Post-treatment	2018-01-09	2018-11-27	2018-01-09	2018-01-24	2018-01-24		2018-10-29	2018-11-27			2019-01-02		2019-05-23		2019-06-11		2019-06-05	2019-10-03							2020-01-02	2020-01-26
31	Post-treatment	2017-04-28	2018-07-06	2017-04-28	2017-05-18	2017-05-18		2017-11-27		2017-12-01				2018-04-25		2018-07-10		2018-07-10								2018-09-21	2018-10-26
32	Post-treatment	2017-03-28	2019-05-13	2017-03-31	2017-04-20	2017-04-20	2017-12-22	2018-10-04				2018-11-02	2018-11-19	2019-12-13		2018-12-17										2020-04-28	2020-06-02
33	Post-treatment	2015-12-30	2018-04-07	2016-01-29	2016-03-01	2016-03-01		2017-02-23		2017-03-20		2017-04-20	2017-07-05	2018-09-06		2018-09-25	2018-10-26	2018-09-17								2019-01-10	2019-08-25
34	Post-treatment	2018-03-23	2018-09-13	2018-03-23	2018-04-18	2018-04-18		2018-08-01	2018-09-13			2018-10-13		2018-11-09		2018-12-14						2018-12-07		2018-12-21		2021-01-26	2021-02-12
35	Post-treatment	2017-09-14	2020-03-05	2017-09-15	2017-10-16	2017-10-16		2020-03-05		2020-05-14		2020-06-08		2020-11-19												2021-05-26	2021-06-01
36	Post-treatment	2019-03-01	2019-10-29	2019-02-22	2019-03-28	2019-03-28		2019-09-17	2019-10-14			2020-01-22		2020-10-08												2020-10-08	2020-11-03
37	Post-treatment	2018-08-22	2019-06-11	2019-06-10				2019-05-10	2019-06-10			2019-06-06														2019-08-25
38	Post-treatment	2017-01-15	2018-05-29	2017-01-31		2017-02-24		2017-08-22	2017-08-22					2018-04-11	2018-05-29											2018-06-11	2018-08-07
39	Post-treatment	2016-12-01	2018-04-23	2016-12-02	2017-01-11	2017-01-11		2017-10-04				2017-10-05		2018-02-22	2018-04-23	2018-03-14			2019-06-01	2019-07-16	2019-06-11	2019-07-16	2019-09-18		2019-10-14	2019-10-21	2019-11-09
40	Post-treatment	2019-06-25	2019-07-11	2019-07-01	2019-07-08	2019-07-08		2020-02-26			2020-02-27															2020-03-05	2020-03-09
41	Post-treatment	2016-10-04	2020-03-11	2016-10-10	2016-11-07	2016-11-07		2017-03-01	2018-01-29	2017-03-07		2018-04-05		2017-12-06	2018-01-29	2018-02-28			2018-04-05		2018-04-18	2018-04-25	2019-09-05	2019-09-05	2019-09-30	2021-03-11	2021-05-23
42	Post-treatment	2016-07-11	2019-03-29	2016-07-11	2016-08-17	2016-08-17	2019-04-07	2016-10-31	2016-11-11	2017-01-30		2017-02-07	2017-02-20	2017-01-28	2018-12-04	2019-04-25	2020-08-21	2020-08-19		2021-10-13	2021-10-14	2020-09-20		2020-11-12	2022-11-21	2023-08-14
43	Post-treatment	2018-01-28	2018-12-18	2018-02-08	2018-02-14	2018-02-14	2018-05-24	2018-12-18				2018-05-07	2018-05-24													2019-01-28	2019-03-31
44	Post-treatment	2019-04-08	2019-06-26	2019-04-23	2019-05-29	2019-05-29																				2019-07-17	2019-08-23

## Sheet: survival
Sample_ID	Date_of_diagnosis	Date_of_last_follow-up	Death	Date_of_death	CSF_collection_time	Survival_months	Survival_days	1-Methyl-L-tryptophan	1,3-Diphosphoglycerate	2-Aminoheptanoic acid	2-Aminooctanoic acid	2-hydroxyglutarate	2-Methyl glutamic acid	2-methylbutyrylcarnitine	24-Hydroxycholesterol	3-Hydroxy-3-methylglutaric acid	3-Hydroxybutanamide (HBA)	3-Hydroxykynurenine	3-Methylglutaric acid	3-Phosphoglycerate (3PG)/ 2-Phosphoglycerate (2PG)	4-Acetamidobutyric acid	4-Hydroxybenzoic acid	4-Hydroxybutanoic acid/Choline	4-Methyl-2-oxopentanoic acid	5-Hydroxyindoleacetic Acid	5-Methoxyindole-3-acetic acid	5-Methylcytidine	5-Methylcytosine	5'-Deoxy-5'-methylthioadenosine	5'-S-methyl-5'-thio-adenosine	6-O-Methylguanine	Acetylcholine	Acetylphosphate	Allantoin	Alpha-Ketoglutarate	Aminobutanal	Anthranilic acid	Arginine	ASP-PH	Aspartame	Aspartic acid	Asymmetric dimethylarginine	Carbamoyl phosphate	Carnitine	Cholesterol sulfate	cis-Aconitic acid	Citrulline	Cotinine	Creatinine
1	2018-08-15	2022-07-06	0	N/A	Pre-treatment	46	1421	-10.4315	-6.76862	-10.4308	-5.95183	-3.26926	-9.49095	-11.4191	-2.15837	-1.79378	-3.90925	-7.11576	-10.6079	-2.51023	-6.41153	-2.4449	-5.12839	-7.16853	-7.37477	-8.09713	-10.2089	-7.35496	-5.39334	-2.33405	-6.37501	-11.2571	-8.66175	-13.42	-0.0117893	-7.43994	-4.67532	0.629483	-12.2242	-8.94428	-8.16613	-7.83739	-3.92497	-2.20028	-0.980892	1.11069	-4.39393	-1.09241	1.35781
2	2020-11-05	2022-10-26	1	2022-11-02	Pre-treatment	23	727	-10.0195	-2.88799	-9.20785	-4.79202	-3.13808	-9.63592	-8.92726	-2.11873	-2.2301	-3.62747	-6.89834	-10.1871	-2.00301	-4.1	-2.73156	-5.54401	-7.83462	-9.11315	-8.17505	-8.46497	-7.96792	-7.68508	-2.99213	-7.48107	-9.98806	-11.6505	-8.88775	0.707381	-5.92456	-5.43859	0.0902508	-12.5606	-9.06262	-6.71114	-9.24082	-3.71385	-1.46677	-0.927497	1.48289	-4.19634	-1.16377	1.30456
3	2018-09-05	2020-03-04	1	2021-08-25	Pre-treatment	35	1085	-10.5708	-2.15873	-7.45714	-4.89019	-6.65049	-9.50853	-10.9029	-2.0869	-2.26143	-0.84	-8.7961	-10.3472	-2.39903	-4.7873	-0.963755	-3.91651	-7.693	-7.84391	-8.12605	-10.1722	-8.37311	-7.66649	-4.16291	-6.00673	-11.2453	-8.66452	-6.74688	-3.36617	-7.98096	-5.37282	0.622603	-10.4928	-7.798	-3.96949	-6.75168	-5.41675	-0.34923	-1.49549	-0.74686	-8.0169	-1.29623	1.07438
4	2017-01-08	2022-11-09	0	N/A	Pre-treatment	70	2131	-9.76396	-2.2176	-5.50503	-3.23558	-4.80993	-9.25924	-13.2933	-1.55088	-2.68219	-3.77307	-7.28853	-10.2863	-2.08052	-5.21987	-1.25523	-5.71248	-7.22516	-10.7211	-8.44669	-10.7893	-7.30818	-6.53135	-5.10972	-6.72473	-12.3723	-7.73406	-7.24986	-5.35976	-8.63496	-5.29931	0.756043	-13.0663	-7.5291	-7.05594	-8.43371	-4.82075	-1.6125	-1.17684	0.670793	-11.0458	-0.799097	0.952651
6	2019-10-16	2019-11-01	0	N/A	Pre-treatment	0	16	-2.16455	-9.10221	-1.10181	-10.2424	-5.06434	-5.42154	-8.9295	-13.7361	-2.13949	-3.41004	-6.73084	-10.119	-1.98714	-3.90036	-1.56545	-4.40164	-7.15759	-8.2327	-8.25544	-9.01713	-10.2404	-12.0233	-5.13279	-6.36828	-11.5254	-6.56779	-7.80306	-4.26408	-5.29566	-6.01737	-0.362383	-8.89207	-7.78478	-10.8891	-8.85093	-5.89071	-1.99558	-2.00008	0.31152	-7.88744	-1.13015	2.11535
8	2019-03-08	2022-11-23	0	N/A	Pre-treatment	44	1356	-10.5274	-2.08088	-8.60545	-4.32622	-2.28361	-9.14849	-11.0318	-0.493512	-2.75748	-3.79854	-6.88594	-9.47706	-2.21234	-5.15156	-2.17261	-6.18925	-7.20819	-9.90565	-9.23577	-9.74306	-11.81	-7.80638	-4.90651	-5.91768	-12.3772	-7.56925	-6.22467	-6.58578	-7.51652	-6.23885	-1.46291	-11.1221	-9.08401	-6.95038	-8.47667	-4.86173	-1.98931	-1.97535	1.38635	-9.08717	-0.899548	1.88988
9	2020-08-28	2020-11-25	1	2021-09-08	Pre-treatment	12	376	-10.7062	-3.35311	-6.65483	-2.26023	-3.37575	-8.61817	-6.91484	-2.64643	-2.55399	-0.699722	-7.33106	-10.3119	-2.01836	-5.26226	-1.13352	-4.6194	-7.39862	-9.13979	-7.26919	-10.2561	-8.09878	-7.65728	-4.07917	-6.44693	-9.05072	-10.5704	-5.29052	-4.34969	-6.07103	-6.86799	1.08774	-11.3385	-6.83781	-6.25542	-6.82569	-5.00278	0.765659	-1.81686	1.20026	-8.38973	-1.10545	1.45796
11	2020-08-19	2022-06-21	1	2022-07-01	Pre-treatment	22	681	-10.6915	-6.86273	-9.092	-4.2836	-4.04216	-9.54727	-8.74777	-2.37498	-2.48683	-4.36543	-11.0557	-10.7566	-2.60285	-5.6618	-1.49736	-5.66485	-7.98858	-10.4461	-7.68894	-11.6973	-11.1852	-7.64651	-4.44931	-7.51952	-12.427	-8.39952	-10.804	-5.60881	-8.09507	-6.88078	1.13311	-12.0134	-6.08762	-10.9474	-6.5064	-6.2388	0.213944	-2.99127	0.9713	-10.4643	-1.05545	1.07322
12	2018-10-11	2019-10-28	1	2019-10-28	Pre-treatment	12	382	-10.0613	-3.59895	-7.59295	-3.75192	-2.39872	-8.69943	-10.4294	-0.918973	-2.35318	-4.59059	-7.23684	-10.3519	-1.50133	-3.86382	-1.81949	-4.28946	-7.3841	-7.83272	-9.35573	-8.4241	-8.50861	-7.11468	-5.79015	-5.94324	-10.337	-6.96898	-6.26645	-3.52437	-5.68108	-5.27916	-0.46612	-10.6359	-9.45986	-7.32058	-9.07274	-5.0097	-1.91583	-0.986369	0.80221	-6.57487	-0.975654	1.93675
13	2018-11-18	2019-01-17	0	N/A	Pre-treatment	1	60	-2.30821	-9.32999	-0.844173	-8.46434	-3.39181	-3.84397	-7.95433	-6.47949	-2.19406	-1.15921	-6.59642	-10.2032	-2.40867	-3.78466	-1.50884	-5.64438	-7.22589	-7.86734	-8.90647	-7.7947	-9.50951	-8.42426	-5.13906	-6.06747	-8.98444	-8.19019	-4.33515	-5.03056	-5.77708	-7.51847	-0.320076	-6.02538	-7.08437	-10.5533	-7.63623	-5.43627	0.76438	-1.55775	1.71856	-10.1651	-0.842425	1.70732
[truncated: 83 more columns]

## Sheet: most_common_mutations
Sample_ID	Gene	Alteration	Type
27	EGFR	AMP	CNA
27	NF1	HOMDEL	TRUNC
27	PTEN	MUTATION	MISSENSE
27	CDKN2A	HOMDEL	CNA
27	CDKN2B	HOMDEL	CNA
27	TERT	MUTATION	PROMOTER
28	EGFR	AMP	CNA
28	PTEN	HOMDEL	TRUNC
28	CDKN2A	HOMDEL	CNA
28	CDKN2B	HOMDEL	CNA
28	TERT	MUTATION	PROMOTER
29	EGFR	AMP	CNA
29	CDKN2A	HOMDEL	CNA
29	CDKN2B	HOMDEL	CNA
29	TERT	MUTATION	PROMOTER
30	EGFR	AMP	CNA
30	CDKN2A	HOMDEL	CNA
30	CDKN2B	HOMDEL	CNA
30	TERT	MUTATION	PROMOTER
31	CDKN2A	HOMDEL	CNA
31	CDKN2B	HOMDEL	CNA
31	TERT	MUTATION	PROMOTER
32	NF1	MUTATION	MISSENSE
32	PTEN	HOMDEL	TRUNC
32	TERT	MUTATION	PROMOTER
32	TP53	MUTATION	MISSENSE
33	PTEN	HOMDEL	TRUNC
33	TERT	MUTATION	PROMOTER
33	NF1	HETLOSS	OTHER
33	TP53	HOMDEL	MISSENSE
34	NF1	HOMDEL	TRUNC
34	PTEN	HOMDEL	TRUNC
34	TERT	MUTATION	PROMOTER
35	NF1	HOMDEL	TRUNC
35	TERT	MUTATION	PROMOTER
35	TP53	HOMDEL	TRUNC
36	TERT	MUTATION	PROMOTER
36	TP53	MUTATION	MISSENSE
37	EGFR	AMP	CNA
37	TERT	MUTATION	PROMOTER
38	NF1	HOMDEL	TRUNC
38	PTEN	HOMDEL	TRUNC
38	CDKN2A	HOMDEL	CNA
38	CDKN2B	HOMDEL	CNA
39	PTEN	HETLOSS	OTHER
39	CDKN2A	HOMDEL	CNA
39	CDKN2B	HOMDEL	CNA
40	CDKN2A	HOMDEL	CNA
40	CDKN2B	HOMDEL	CNA
40	TP53	HOMDEL	TRUNC
41	CDKN2A	HOMDEL	CNA
41	CDKN2B	HOMDEL	CNA
42	EGFR	AMP	CNA
42	NF1	HOMDEL	TRUNC
42	TP53	MUTATION	MISSENSE
42	CDKN2A	HOMDEL	CNA
42	CDKN2B	HOMDEL	CNA
43	NF1	HOMDEL	TRUNC
43	CDKN2A	HOMDEL	CNA
43	TP53	MUTATION	MISSENSE
44	NF1	HOMDEL	TRUNC

## Sheet: mutation_frequencies
Gene	Frequency
TERT	0.61
CDKN2A	0.61
CDKN2B	0.56
NF1	0.5
PTEN	0.39
TP53	0.39
EGFR	0.33
PDGFRA	0.17
PIK3CA	0.17
RB1	0.11
ATRX	0.11
KIT	0.11
CDK4	0.11
KRAS	0.06
SOX2	0.06
GNAS	0.06
FANCA	0.06
SETD2	0.06
BCOR	0.06
FLCN	0.06
JAK2	0.06
FGF3	0.06
FGF4	0.06
CCND1	0.06
MLL2	0.06
FGF19	0.06
ERBR3	0.06
MDM2	0.06
MTAP	0.06
SMO	0.06
PIK3R1	0.06
WT1	0.06
DNMT3A	0.06
