# Supplementary material for: The genomic alterations in glioblastoma influence the levels of CSF metabolites
Source: Acta Neuropathol Commun. 2024 Jan 19;12:13. doi: 10.1186/s40478-024-01722-1 (PMC10799404; doi:10.1186/s40478-024-01722-1)
Supplement: Supplementary file 5 — Supplementary Material 5: Significance values and fold change values for: metabolites that are significantly different and meet the fold change cutoff (+/-1) between pre-treatment and post-treatment GBM samples; all measured CSF metabolites between male and female patients in the GBM cohort; all measured CSF metabolites between male and female patients in the pre-treatment GBM cohort; and all measured CSF metabolites between pre-treatment and post-treatment samples in the GBM-male-only cohort [file 40478_2024_1722_MOESM5_ESM.xlsx]

## Sheet: Pre_vs_post_significant_GBM_all
Metabolites	p-values	log2 (Post-treatment/Pre-treatment)
3-Hydroxy-3-methylglutaric acid	2.9142e-05	-2.13381
Stearic acid	0.00013206	-1.77395
N-Methyl-N-(trimethylsilyl)trifluoroacetamide	0.00716624	-1.42082
Orotate	0.0244753	-1.3277
Uridine	0.0276428	-1.22416
Tyrosine	0.0083851	-1.18978
Methylparaben	0.00462642	-1.08348
Aspartame	0.028354	1.07487
Phenylalanylglutamate	0.028354	1.07487
Lysine	0.00034842	1.141
Sarcosine/Alanine	0.00603729	1.1449
N-Acetylneuraminic acid	0.00589568	1.17156
S-Ribosyl-L-homocysteine	0.00482415	1.24021
Cytosine	0.0204124	1.25873
5-Methylcytidine	0.00334682	1.3238
Aminobutanal	0.00098719	1.431
Acetylcholine	0.0073326	1.45856
2-Aminoheptanoic acid	0.0297876	1.495
Methyl hippurate	0.00155705	1.53937
Myristoleic acid	1.4077e-05	1.59205
Kynurenine	0.00334401	1.67726
Glycerol 3-phosphate	0.00793867	1.76397
Methyl methoxyacetate	0.00155085	1.79744
2-methylbutyrylcarnitine	0.00617004	2.35351
Propionylcarnitine	0.00876632	2.47836
Hydroxyisocaproic acid	0.00091947	4.76491

## Sheet: Sex_GBM_all
Metabolites	p-values	log2 (M/F)
Cholesterol sulfate	0.000382928	-1.41353
Methylparaben	0.0024056	-1.02857
Methyl chloroformate	0.00279393	-0.735319
2-methylbutyrylcarnitine	0.0111298	2.77081
Methyl methoxyacetate	0.0121713	1.70647
2-hydroxyglutarate	0.0178072	1.68077
3-Methylglutaric acid	0.0264514	0.32969
Pipecolic acid	0.0287376	0.713576
Lysine	0.0305989	0.888842
Pyroglutamic acid	0.032271	0.703563
Cytosine	0.0374959	1.5454
Isoleucine	0.0391973	0.569001
Stearic acid	0.0417318	-0.876229
Oleic acid	0.0442228	0.589414
Hypoxanthine	0.0474123	-0.769488
cis-Aconitic acid	0.0492211	0.662158
p-aminobenzoate/Hypoxanthine	0.0501245	-0.653004
Tyrosine	0.054356	-0.84697
Lactic acid	0.0671238	0.515675
Kynurenine	0.0676965	1.2234
Aminobutanal	0.0790103	1.06097
Urea	0.0827255	0.297993
5-Methylcytidine	0.08394	0.898929
3-Hydroxy-3-methylglutaric acid	0.0886901	-0.920196
Nonadecanoic acid	0.0922685	0.490828
Xanthosine	0.0955324	0.598081
Myristoleic acid	0.0975057	0.730315
Acetylcholine	0.0992916	1.1166
Creatinine	0.107396	0.318354
Phenylalanine	0.109282	0.564181
Aspartame	0.114174	0.833891
Phenylalanylglutamate	0.114174	0.833891
Sn-Glycerol 3-phosphate	0.12922	-0.508199
N-Acetyl-L-alanine	0.131334	0.761639
ASP-PH	0.133736	0.558654
Allantoin	0.136556	2.18165
Hydroxyisocaproic acid	0.136763	1.57696
Purine	0.142404	0.64247
Methylphosphonic acid	0.150737	0.247181
Glycerol 3-phosphate	0.155975	1.16199
Glycine	0.157797	1.30063
6-O-Methylguanine	0.158552	0.377378
N-Acetyl-L-glutamine	0.164357	-0.508416
Tryptophan	0.168848	0.63433
D-Glucose	0.171058	-0.281551
Anthranilic acid	0.174928	-0.468032
Glycylglycine	0.176511	0.787795
Sarcosine/Alanine	0.179365	0.520278
Methyl hippurate	0.185072	0.867522
4-Hydroxybenzoic acid	0.188968	0.488949
Glutamine	0.198917	0.272027
N-Acetylneuraminic acid	0.221397	0.628092
Cotinine	0.226276	0.126698
Gly-Leu	0.228007	-0.447582
Arginine	0.233138	-0.458731
Carnitine	0.238455	0.657624
N-Acetylputrescine	0.257818	0.461545
Asymmetric dimethylarginine	0.261035	0.608081
Isobutyryl-L-carnitine	0.276336	0.747308
N-Methyl-N-(trimethylsilyl)trifluoroacetamide	0.276646	-0.624722
Octulose 8-phosphate	0.277773	-0.366252
Serine	0.287823	0.453221
Fumaric acid	0.288247	-0.811826
2-Methyl glutamic acid	0.318522	0.390194
2-Aminoheptanoic acid	0.339291	0.831544
Glyceraldehyde 3-phosphate	0.343357	-0.551572
Erythrose 4-phosphate	0.344846	0.245203
4-Methyl-2-oxopentanoic acid	0.35042	0.154981
5-Methoxyindole-3-acetic acid	0.35064	0.335568
Cystathionine	0.365346	1.1286
D-Erythronolactone	0.366647	0.235927
Phosphoenolpyruvate (PEP)	0.377041	-0.845833
S-Ribosyl-L-homocysteine	0.377503	0.462583
3-Hydroxykynurenine	0.421869	0.270254
Sedoheptulose 7-phosphate	0.424114	0.239492
Deoxycarnitine	0.435065	0.506782
3-Phosphoglycerate (3PG)/ 2-Phosphoglycerate (2PG)	0.441685	0.13328
5'-S-methyl-5'-thio-adenosine	0.444793	-0.359557
24-Hydroxycholesterol	0.452383	-0.177756
Spaglumic acid	0.477932	-0.559569
Palmitic acid	0.504928	0.108421
Methylmalonic acid	0.507315	0.475723
Taurine	0.512268	0.356351
Maltose	0.52536	0.494505
Orotate	0.530872	-0.360086
2-Aminooctanoic acid	0.547614	-0.313706
Propionylcarnitine	0.557296	0.59424
Alpha-Ketoglutarate	0.560008	-0.589154
Homoserine	0.562563	0.207089
Carbamoyl phosphate	0.571822	0.227697
Malic acid	0.572196	0.704198
Inosine	0.595025	0.334662
1-Methyl-L-tryptophan	0.600005	0.16542
Uridine	0.616406	-0.335539
Fructose 6-phosphate/Glucose 6-phosphate	0.624922	0.209489
Uric acid	0.626893	0.418326
Valine	0.631675	0.185376
Malonate	0.649322	-0.208139
N'-Acetyl-beta-lysine	0.654465	-0.156942
Nicotinamide	0.69192	0.316024
Shikimate	0.70622	0.292757
4-Hydroxybutanoic acid/Choline	0.715887	0.126491
5-Hydroxyindoleacetic Acid	0.720772	0.162671
4-Acetamidobutyric acid	0.734606	-0.131323
Acetylphosphate	0.769569	-0.18363
Methionine	0.783353	-0.149345
Glutamic acid	0.788871	-0.240816
Citrulline	0.83438	0.223572
Aspartic acid	0.868095	0.10063
Homocysteic acid	0.878864	0.113521
gamma-Aminobutyric acid	0.886994	0.0538296
Xanthine	0.893532	-0.0543216
Dimethylglycine/N-Methyl-L-alanine	0.902587	0.0463419
Farnesyl diphosphate	0.902928	-0.0559123
5-Methylcytosine	0.909151	0.0671145
N-Acetylornithine	0.924195	-0.0287524
1,3-Diphosphoglycerate	0.924935	0.05877
Kynurenic acid	0.92557	0.0323028
3-Hydroxybutanamide (HBA)	0.925599	0.0413091
Putrescine	0.95042	-0.0152527
Methylsuccinic acid	0.954107	-0.0194606
5'-Deoxy-5'-methylthioadenosine	0.96833	0.0154479
Glutamylalanine	0.985201	0.00926658
Oxaloacetic acid	0.990004	-0.0038958
Succinic Acid	0.99044	0.0104412

## Sheet: Sex_GBM_pre-treatment
Metabolites	p-values	log2 (M/F)
2-methylbutyrylcarnitine	0.0150861	2.84901
2-hydroxyglutarate	0.020156	2.01337
Urea	0.0302431	0.369757
Glycine	0.046146	2.15396
Allantoin	0.0486802	3.1012
Cytosine	0.0559089	1.72852
Isoleucine	0.0602589	0.583044
Methyl methoxyacetate	0.0614094	1.56413
Carnitine	0.0668637	1.07839
Sn-Glycerol 3-phosphate	0.0729057	-0.786422
Cholesterol sulfate	0.0808439	-0.738324
Pipecolic acid	0.104696	0.600808
Pyroglutamic acid	0.108061	0.602743
Hypoxanthine	0.108575	-0.779698
Alpha-Ketoglutarate	0.122275	-1.98718
Cotinine	0.122785	0.134893
Fumaric acid	0.127409	-1.60877
Methylparaben	0.133138	-0.71917
Methyl chloroformate	0.134857	-0.563681
2-Methyl glutamic acid	0.154395	0.404573
D-Erythronolactone	0.157873	0.477934
Phosphoenolpyruvate (PEP)	0.174977	-1.97607
cis-Aconitic acid	0.179018	0.517026
Inosine	0.190624	1.58366
N-Acetyl-L-alanine	0.197867	0.777191
Lysine	0.203686	0.550394
Glyceraldehyde 3-phosphate	0.209651	-0.943272
p-aminobenzoate/Hypoxanthine	0.213434	-0.654244
Maltose	0.217922	1.34821
Methylsuccinic acid	0.23747	-0.47295
Palmitic acid	0.238217	0.266366
Acetylcholine	0.246965	0.855487
Valine	0.258775	0.50348
Anthranilic acid	0.273172	-0.629915
Aspartame	0.285432	0.686755
Phenylalanylglutamate	0.285432	0.686755
Aminobutanal	0.295488	0.735821
5'-S-methyl-5'-thio-adenosine	0.300438	-0.652006
Uridine	0.307033	0.950248
Creatinine	0.319391	0.243569
Erythrose 4-phosphate	0.323774	0.442421
5-Methylcytidine	0.328006	0.656902
Nicotinamide	0.362289	1.22358
Deoxycarnitine	0.364224	0.523417
4-Hydroxybenzoic acid	0.366081	0.321227
D-Glucose	0.370926	-0.195661
Purine	0.381238	0.513946
6-O-Methylguanine	0.383922	0.272735
ASP-PH	0.391706	0.431367
5-Hydroxyindoleacetic Acid	0.392854	-0.535508
1-Methyl-L-tryptophan	0.398876	-0.279399
3-Methylglutaric acid	0.402452	0.185474
3-Phosphoglycerate (3PG)/ 2-Phosphoglycerate (2PG)	0.416923	0.158635
Glutamine	0.42108	0.19787
5-Methylcytosine	0.437025	-0.752054
Putrescine	0.44349	-0.293072
Oxaloacetic acid	0.45202	-0.275749
N-Acetylneuraminic acid	0.452455	0.434664
Nonadecanoic acid	0.452675	0.260968
Tyrosine	0.455063	-0.514262
Xanthosine	0.455803	0.447358
Kynurenic acid	0.462229	-0.461419
Stearic acid	0.474307	0.281882
Taurine	0.479811	0.3981
Hydroxyisocaproic acid	0.492083	-1.51387
Glycerol 3-phosphate	0.499481	0.785406
5'-Deoxy-5'-methylthioadenosine	0.513167	-0.315832
Kynurenine	0.524375	0.42439
Asymmetric dimethylarginine	0.524636	0.398674
N-Acetylputrescine	0.546768	0.361188
Spaglumic acid	0.547658	0.614435
Isobutyryl-L-carnitine	0.564242	0.522753
Sedoheptulose 7-phosphate	0.566689	0.294202
Arginine	0.568731	-0.352077
N-Acetyl-L-glutamine	0.574564	-0.279757
Xanthine	0.578613	-0.419843
Orotate	0.578748	0.550555
24-Hydroxycholesterol	0.592965	0.199179
Tryptophan	0.598237	0.289352
Glycylglycine	0.602488	0.399855
Shikimate	0.608243	0.502038
Glutamic acid	0.630622	0.639728
2-Aminoheptanoic acid	0.633466	0.413626
3-Hydroxykynurenine	0.639807	-0.32259
Methionine	0.643987	-0.430819
Octulose 8-phosphate	0.669941	-0.189091
Sarcosine/Alanine	0.67565	-0.220616
Carbamoyl phosphate	0.68637	-0.286454
Phenylalanine	0.687212	0.192581
Gly-Leu	0.697414	-0.195123
1,3-Diphosphoglycerate	0.699381	-0.382866
Lactic acid	0.70633	0.138098
Uric acid	0.719948	0.511767
Cystathionine	0.727526	0.660918
4-Hydroxybutanoic acid/Choline	0.729575	0.163826
Homoserine	0.737918	-0.164738
Methylmalonic acid	0.739585	-0.262222
2-Aminooctanoic acid	0.745725	0.227166
Farnesyl diphosphate	0.768998	-0.176215
Acetylphosphate	0.7726	-0.294066
3-Hydroxy-3-methylglutaric acid	0.78854	0.0593924
Succinic Acid	0.789034	-0.209636
S-Ribosyl-L-homocysteine	0.795857	0.144404
Malic acid	0.801898	-0.381969
Dimethylglycine/N-Methyl-L-alanine	0.805087	0.125194
gamma-Aminobutyric acid	0.805855	0.12466
Aspartic acid	0.808205	0.27817
Malonate	0.813589	-0.194668
N-Methyl-N-(trimethylsilyl)trifluoroacetamide	0.819044	-0.179906
Propionylcarnitine	0.820507	-0.290121
Citrulline	0.832692	-0.315328
Fructose 6-phosphate/Glucose 6-phosphate	0.863636	0.167089
N'-Acetyl-beta-lysine	0.867519	-0.0819196
Oleic acid	0.868785	0.0561178
Methyl hippurate	0.87898	0.128859
N-Acetylornithine	0.894811	-0.0553414
Myristoleic acid	0.899194	0.0623329
Serine	0.905661	0.0555123
4-Methyl-2-oxopentanoic acid	0.908962	-0.0231313
Glutamylalanine	0.929791	-0.0334905
Methylphosphonic acid	0.931306	0.0251917
5-Methoxyindole-3-acetic acid	0.936372	-0.0366854
4-Acetamidobutyric acid	0.941863	-0.0352702
3-Hydroxybutanamide (HBA)	0.945961	0.0529379
Homocysteic acid	0.97415	-0.0388093

## Sheet: Pre_vs_post_GBM_male-only
Metabolites	p-values	log2 (Pre-treatment/Post-treatment)
3-Hydroxy-3-methylglutaric acid	0.000151	2.16181
Stearic acid	0.000778	1.99274
Uridine	0.003203	1.7767
Oleic acid	0.005656	-0.97498
Myristoleic acid	0.006139	-1.55842
Methyl hippurate	0.009106	-1.52121
Lysine	0.010609	-0.91693
Aminobutanal	0.022047	-1.09982
Sarcosine/Alanine	0.027783	-1.295
Methylsuccinic acid	0.028858	-0.90071
cis-Aconitic acid	0.031668	-0.44204
Kynurenine	0.032367	-1.57225
Hydroxyisocaproic acid	0.03358	-5.56656
Lactic acid	0.041488	-0.78164
S-Ribosyl-L-homocysteine	0.043268	-1.11097
Nonadecanoic acid	0.04476	-0.72216
Spaglumic acid	0.045624	1.34337
Alpha-Ketoglutarate	0.047422	-1.88689
Methylmalonic acid	0.062307	-1.27096
2-Aminoheptanoic acid	0.064426	-1.28189
5-Hydroxyindoleacetic Acid	0.066077	-0.91686
Propionylcarnitine	0.067164	-2.48156
4-Hydroxybenzoic acid	0.075943	-0.56302
Serine	0.077598	-0.81849
Orotate	0.086072	1.60706
N-Acetylneuraminic acid	0.09008	-0.92249
24-Hydroxycholesterol	0.090449	0.700251
N-Methyl-N-(trimethylsilyl)trifluoroacetamide	0.095448	1.29832
4-Methyl-2-oxopentanoic acid	0.104579	-0.35151
5-Methylcytosine	0.105671	-1.11846
Oxaloacetic acid	0.12102	-0.61524
3-Hydroxykynurenine	0.124275	-1.05868
Methylparaben	0.130596	0.808776
Glutamine	0.130717	-0.26915
Fumaric acid	0.132051	-0.87973
5-Methylcytidine	0.132633	-1.00259
Glycerol 3-phosphate	0.134429	-1.38232
Cholesterol sulfate	0.13464	0.796984
Creatinine	0.137006	-0.26575
Phenylalanine	0.13896	-0.68824
Methyl methoxyacetate	0.141352	-1.09559
Methylphosphonic acid	0.148721	-0.44423
Acetylcholine	0.150639	-1.06407
3-Methylglutaric acid	0.156301	-0.35542
Tyrosine	0.173614	0.966085
Carbamoyl phosphate	0.17626	-0.95888
Gly-Leu	0.183601	0.525296
Homoserine	0.196685	-0.6133
Inosine	0.197642	1.37827
1-Methyl-L-tryptophan	0.201271	-0.53673
2-methylbutyrylcarnitine	0.205881	-1.10209
Methyl chloroformate	0.228593	0.489627
5'-Deoxy-5'-methylthioadenosine	0.230829	-0.38532
Malic acid	0.231558	-1.26277
6-O-Methylguanine	0.241446	-0.33825
Nicotinamide	0.242661	1.37446
Hypoxanthine	0.25184	0.548966
1,3-Diphosphoglycerate	0.257057	-0.80145
N-Acetyl-L-glutamine	0.261578	0.438833
Isobutyryl-L-carnitine	0.26299	-1.02487
Asymmetric dimethylarginine	0.270357	-0.64909
Aspartame	0.271434	-0.75088
Phenylalanylglutamate	0.271434	-0.75088
Pyroglutamic acid	0.271522	-0.32227
Kynurenic acid	0.28552	-0.66897
ASP-PH	0.293654	-0.28158
Pipecolic acid	0.294769	-0.31403
4-Acetamidobutyric acid	0.299277	0.38488
Cytosine	0.344309	-0.47712
Phosphoenolpyruvate (PEP)	0.35149	-1.06184
2-Methyl glutamic acid	0.360454	-0.42973
p-aminobenzoate/Hypoxanthine	0.387618	0.451401
Glutamic acid	0.408732	0.908391
Glutamylalanine	0.441722	-0.42838
N-Acetylornithine	0.446475	0.277587
Farnesyl diphosphate	0.453945	-0.41214
Urea	0.464904	-0.10458
5-Methoxyindole-3-acetic acid	0.475988	-0.39442
Glycylglycine	0.487086	-0.52849
Cystathionine	0.490902	-1.21474
3-Phosphoglycerate (3PG)/ 2-Phosphoglycerate (2PG)	0.495736	-0.14396
Palmitic acid	0.496924	0.118732
Homocysteic acid	0.535196	-0.48709
Isoleucine	0.540293	-0.2039
Tryptophan	0.545087	-0.37369
Sn-Glycerol 3-phosphate	0.550777	-0.20514
Valine	0.593093	0.282289
Xanthosine	0.599146	-0.26476
Xanthine	0.601183	-0.33727
Fructose 6-phosphate/Glucose 6-phosphate	0.605913	-0.5187
D-Erythronolactone	0.611652	0.116472
Anthranilic acid	0.623108	0.273699
Putrescine	0.628543	-0.1885
Citrulline	0.667063	-0.47536
2-Aminooctanoic acid	0.670191	0.26966
Purine	0.674811	-0.22396
N-Acetyl-L-alanine	0.691643	-0.23114
Taurine	0.695315	-0.16767
Allantoin	0.702919	-0.4428
Uric acid	0.715892	-0.52812
Maltose	0.721646	0.271195
Deoxycarnitine	0.73151	-0.17218
Glyceraldehyde 3-phosphate	0.737818	-0.14253
D-Glucose	0.740492	0.089824
4-Hydroxybutanoic acid/Choline	0.748768	0.140086
Dimethylglycine/N-Methyl-L-alanine	0.756065	0.141686
Sedoheptulose 7-phosphate	0.761303	0.118875
Succinic Acid	0.764517	-0.25562
Acetylphosphate	0.774055	-0.18797
gamma-Aminobutyric acid	0.775445	0.130133
Glycine	0.801841	0.137722
Carnitine	0.819244	0.145771
Octulose 8-phosphate	0.822366	0.10779
Cotinine	0.852403	0.018819
N-Acetylputrescine	0.852949	-0.08064
Aspartic acid	0.85855	0.180926
N'-Acetyl-beta-lysine	0.881992	-0.05674
5'-S-methyl-5'-thio-adenosine	0.907334	-0.04016
Malonate	0.917524	0.077166
2-hydroxyglutarate	0.936273	0.031596
Methionine	0.951468	0.064284
3-Hydroxybutanamide (HBA)	0.960697	0.032775
Shikimate	0.977051	0.023189
Arginine	0.978101	-0.01597
Erythrose 4-phosphate	0.993544	-0.00339
